# Supplementary material for: Comparative Transcriptome Profile of the Cytoplasmic Male Sterile and Fertile Floral Buds of Radish (Raphanus sativus L.)
Source: Int J Mol Sci. 2016 Jan 6;17(1):42. doi: 10.3390/ijms17010042 (PMC4730287; doi:10.3390/ijms17010042)
Supplement: Supplementary file 1 [file ijms-17-00042-s001.zip]

Archive with 4 entries (3 files):
- ijms-106164-Supplementary Materials/
- ijms-106164-Supplementary Materials/ijms-106164-Supplementary Materials.pdf
- ijms-106164-Supplementary Materials/table S2 DEGs.xls
- ijms-106164-Supplementary Materials/table S3 DEGs with GO terms.xls
