# Supplementary material for: Comparative Transcriptome Profile of the Cytoplasmic Male Sterile and Fertile Floral Buds of Radish (Raphanus sativus L.)
Source: Int J Mol Sci. 2016 Jan 6;17(1):42. doi: 10.3390/ijms17010042 (PMC4730287; doi:10.3390/ijms17010042)
Supplement: Supplementary file 1 [file ijms-17-00042-s001.zip › ijms-106164-Supplementary Materials/table S2 DEGs.xls]

## Sheet: Down regulated in CMS lines
			HYBP								YH
#transcript	Length	KEGG_Function	read_A	RPKM_A	read_B	RPKM_B	log2(Fold_change) normalized	q-value(Benjamini et al. 1995)	p-value	Result	read_A	RPKM_A	read_B	RPKM_B	log2(Fold_change) normalized	q-value(Benjamini et al. 1995)	p-value	Result
comp49573_c0_seq1	4813	ath:AT5G15450 CLPB3; CLPB3 (CASEIN LYTIC PROTEINASE B3); ATP binding / ATPase/ nucleoside-triphosphatase/ nucleotide binding / protein binding; K03695 ATP-dependent Clp protease ATP-binding subunit ClpB	2193	25.489	5743	69.9727	-1.45692	0	0	down	1664	21.4714	9895	118.716	-2.46703	0	0	down
comp57272_c0_seq2	4353		378	4.85772	5137	69.2033	-3.83249	0	0	down	1563	22.2994	20282	269.048	-3.59279	0	0	down
comp57558_c0_seq4	4026	ath:AT4G09150 T-complex protein 11	867	12.0469	2304	33.5594	-1.47806	2.48451e-161	2.19167e-163	down	985	15.1944	2995	42.9568	-1.49934	1.35015e-201	7.04103e-204	down
comp50856_c0_seq1	3908	ath:AT5G48570 peptidyl-prolyl cis-trans isomerase, putative / FK506-binding protein, putative; K01802 peptidylprolyl isomerase [EC:5.2.1.8]	1708	24.4491	8465	127.022	-2.37722	0	0	down	5124	81.4285	15495	228.953	-1.49144	0	0	down
comp56688_c0_seq1	3534	ath:AT1G74310 ATHSP101 (ARABIDOPSIS THALIANA HEAT SHOCK PROTEIN 101); ATP binding / ATPase/ nucleoside-triphosphatase/ nucleotide binding / protein binding	1714	27.1315	31731	526.53	-4.27847	0	0	down	13776	242.091	71669	1171.04	-2.27417	0	0	down
comp42404_c0_seq4	3486	ath:AT3G46220 hypothetical protein	1220	19.5777	10463	176.009	-3.16836	0	0	down	6823	121.554	34766	575.885	-2.24418	0	0	down
comp42850_c0_seq1	3484	ath:AT5G59810 SBT5.4; SBT5.4; identical protein binding / serine-type endopeptidase	20	0.321131	716	12.0515	-5.22991	5.55526e-171	4.62519e-173	down	7	0.124779	2238	37.0929	-8.21562	0	0	down
comp56825_c0_seq1	3392	ath:AT2G25140 HSP98.7 CLPB4; CLPB4 (CASEIN LYTIC PROTEINASE B4); ATP binding / ATPase/ nucleoside-triphosphatase/ nucleotide binding / protein binding	676	11.1486	2538	43.8775	-1.97662	3.64129e-267	2.02626e-269	down	1914	35.0435	6374	108.509	-1.63059	0	0	down
comp44617_c0_seq1	3319	ath:AT3G08970 ATERDJ3A; oxidoreductase	517	8.71391	1910	33.7467	-1.95336	5.14434e-198	3.69305e-200	down	1850	34.6168	4350	75.6816	-1.12847	1.21725e-188	6.74257e-191	down
comp45610_c0_seq6	3271	ath:AT2G20540 pentatricopeptide (PPR) repeat-containing protein	607	10.381	3516	63.0339	-2.60219	0	0	down	2030	38.5423	7930	139.991	-1.86082	0	0	down
comp51571_c0_seq2	3077	ath:AT3G08570 protein binding / signal transducer	139	2.52707	770	14.6747	-2.53779	3.09464e-110	4.03131e-112	down	42	0.847703	1730	32.4659	-5.25922	0	0	down
comp57345_c0_seq5	3069	ath:AT3G55060 hypothetical protein	219	3.99188	457	8.73223	-1.12928	1.17544e-21	7.12014e-23	down	134	2.71163	707	13.3024	-2.29446	9.2162e-85	1.04828e-86	down
comp56511_c0_seq3	2877	ath:AT4G35010 BGAL11; BGAL11 (beta-galactosidase 11); beta-galactosidase	7	0.136109	248	5.05496	-5.21486	1.5751e-59	3.62865e-61	down	5	0.107932	2061	41.3663	-8.58218	0	0	down
comp55600_c0_seq2	2843	ath:AT3G12570 FYD; FYD	1702	33.4898	9328	192.405	-2.52236	0	0	down	4266	93.1893	16518	335.497	-1.84807	0	0	down
comp54207_c1_seq3	2832	ath:AT5G52660 myb family transcription factor	5023	99.2201	24014	497.253	-2.32527	0	0	down	15160	332.451	39963	814.842	-1.29338	0	0	down
comp51224_c0_seq4	2804	ath:AT3G28750 hypothetical protein	794	15.8406	9659	202.004	-3.67268	0	0	down	387	8.57146	27741	571.285	-6.05852	0	0	down
comp40102_c0_seq1	2736	ath:AT5G20710 BGAL7; BGAL7 (beta-galactosidase 7); beta-galactosidase	93	1.9015	7004	150.119	-6.30282	0	0	down	12	0.272387	13803	291.317	-10.0627	0	0	down
comp55980_c0_seq1	2678	ath:AT4G12400 stress-inducible protein, putative	225	4.70004	9528	208.64	-5.4722	0	0	down	9119	211.475	21431	462.105	-1.12773	0	0	down
comp53657_c0_seq5	2566	ath:AT1G71770 PAB5; PAB5 (POLY(A)-BINDING PROTEIN 5); RNA binding / poly(A) binding / translation initiation factor	351	7.65209	4226	96.5781	-3.65777	0	0	down	127	3.07375	7405	166.639	-5.76058	0	0	down
comp53705_c0_seq6	2557	ath:AT1G20150 subtilase family protein	17	0.371919	332	7.614	-4.3556	9.89282e-75	1.84202e-76	down	19	0.461471	256	5.7812	-3.64705	1.11839e-48	2.0114e-50	down
comp50105_c0_seq1	2491	ath:AT5G03620 subtilase family protein	1	0.0224572	1213	28.5557	-10.3124	1.99483e-193	1.46313e-195	down	0.5	0.0124657	3580	82.9885	-12.7007	0	0	down
comp53958_c0_seq1	2489	ath:AT2G32120 HSP70T-2 (HEAT-SHOCK PROTEIN 70T-2); ATP binding	261	5.86604	6177	145.532	-4.6328	0	0	down	2623	65.4478	17796	412.863	-2.65725	0	0	down
comp55900_c0_seq1	2467	ath:AT2G30690 hypothetical protein	6	0.136054	223	5.3008	-5.28396	1.02369e-53	2.60329e-55	down	0.5	0.012587	606	14.1844	-10.1382	1.48758e-93	1.56203e-95	down
comp37655_c0_seq1	2357	ath:AT3G09350 armadillo/beta-catenin repeat family protein	1037	24.6121	14900	370.708	-3.91284	0	0	down	3632	95.6992	13246	324.514	-1.7617	0	0	down
comp56982_c0_seq3	2335	ath:AT5G03250 phototropic-responsive NPH3 family protein	15	0.359364	352	8.84019	-4.62056	2.66772e-81	4.64992e-83	down	17	0.452151	866	21.4161	-5.56574	3.14274e-196	1.67881e-198	down
comp39286_c0_seq1	2330	ath:AT4G37950 lyase	1	0.024009	2255	56.754	-11.2069	0	0	down	4	0.106617	6285	155.761	-10.5127	0	0	down
comp50364_c0_seq1	2307	ath:AT1G78160 APUM7; APUM7 (Arabidopsis Pumilio 7); RNA binding / binding	10	0.242483	251	6.38016	-4.71764	1.36791e-58	3.19973e-60	down	0.5	0.01346	628	15.7188	-10.1896	3.38556e-96	3.46912e-98	down
comp19736_c0_seq1	2288	ath:AT5G13370 auxin-responsive GH3 family protein	746	18.2395	2204	56.4887	-1.6309	3.71667e-178	2.95759e-180	down	481	13.056	9177	231.608	-4.1489	0	0	down
comp19543_c0_seq1	2248	ath:AT3G16050 A37; A37; protein heterodimerization	894	22.247	6374	166.273	-2.90187	0	0	down	2990	82.6032	12708	326.429	-1.9825	0	0	down
comp56790_c2_seq7	2235	ath:AT3G49220 pectinesterase family protein	2183	54.6394	5317	139.507	-1.35232	0	0	down	1679	46.6547	8030	207.466	-2.15278	0	0	down
comp56401_c0_seq2	2221	ath:AT5G19600 SULTR3;5 (SULFATE TRANSPORTER 3;5); sulfate transmembrane transporter	100	2.51873	249	6.57441	-1.38417	2.01147e-16	1.54996e-17	down	89	2.48865	465	12.0896	-2.28034	1.8594e-55	3.01125e-57	down
comp47903_c0_seq2	2189	ath:AT1G50310 STP9; STP9 (SUGAR TRANSPORTER 9); carbohydrate transmembrane transporter/ sugar:hydrogen symporter	11	0.28111	4911	131.562	-8.87039	0	0	down	17	0.482309	10935	288.457	-9.22419	0	0	down
comp55060_c0_seq1	2169	ath:AT1G07850 transferase, transferring glycosyl groups	11	0.283702	365	9.86822	-5.12034	5.03156e-87	8.25009e-89	down	92	2.63421	801	21.3246	-3.01708	4.28304e-129	3.35042e-131	down
comp42370_c0_seq1	2167	ath:AT4G37900 glycine-rich protein	28	0.722818	645	17.4545	-4.59382	3.30626e-148	3.1881e-150	down	64	1.83418	6624	176.51	-6.58847	0	0	down
comp41350_c0_seq1	2154	ath:AT3G01710 hypothetical protein	96	2.49319	347	9.4469	-1.92185	1.08541e-35	4.16037e-37	down	115	3.31569	4084	109.483	-5.04526	0	0	down
comp54185_c0_seq2	2154	ath:AT2G34020 calcium ion binding	116	3.0126	370	10.0731	-1.74142	2.61053e-33	1.0653e-34	down	109	3.1427	236	6.32666	-1.00944	4.90349e-09	3.65953e-10	down
comp14757_c0_seq1	2134	vvi:100266198 GSVIVT00017796001; hypothetical protein LOC100266198	0.5	0.0131071	182	5.0013	-8.57581	4.081e-37	1.50905e-38	down	0.5	0.0145512	549	14.8555	-9.99564	1.40089e-86	1.55788e-88	down
comp51119_c0_seq1	2125	ath:AT1G67290 glyoxal oxidase-related	1	0.0263251	616	16.9992	-9.33481	3.92956e-113	4.94645e-115	down	1	0.0292256	5695	154.754	-12.3705	0	0	down
comp67033_c0_seq1	2122	ath:AT5G44400 FAD-binding domain-containing protein	154	4.0598	494	13.6517	-1.7496	1.59723e-44	4.90087e-46	down	124	3.62909	345	9.3882	-1.37124	1.12897e-20	4.0847e-22	down
comp49533_c0_seq2	2112	ath:AT4G37390 BRU6; BRU6; indole-3-acetic acid amido synthetase	130	3.44333	277	7.69116	-1.15939	5.60684e-14	4.91504e-15	down	144	4.23439	954	26.0833	-2.6229	3.36162e-133	2.53014e-135	down
comp23991_c0_seq1	2111	ath:AT1G54050 17.4 kDa class III heat shock protein (HSP17.4-CIII)	78	2.06698	10612	294.791	-7.15603	0	0	down	6821	200.67	21470	587.29	-1.54925	0	0	down
comp56487_c0_seq4	2092	ath:AT3G62260 protein phosphatase 2C, putative / PP2C, putative	51	1.36376	357	10.0072	-2.87537	1.27753e-58	2.98472e-60	down	838	24.8774	1861	51.3681	-1.04604	1.54488e-71	2.04244e-73	down
comp52694_c0_seq1	2039	ath:AT2G36190 AtcwINV4 (Arabidopsis thaliana cell wall invertase 4); hydrolase, hydrolyzing O-glycosyl compounds; K01193 beta-fructofuranosidase [EC:3.2.1.26]	298	8.17577	1079	31.032	-1.92433	7.3237e-110	9.56113e-112	down	84	2.55849	2208	62.5303	-4.61119	0	0	down
comp59376_c0_seq1	2037	ath:AT1G14190 glucose-methanol-choline (GMC) oxidoreductase family protein	127	3.48773	646	18.5972	-2.41473	1.72838e-87	2.82663e-89	down	263	8.01838	1049	29.7367	-1.89086	3.4792e-98	3.49151e-100	down
comp36835_c0_seq1	1986	ath:AT4G22070 WRKY31; WRKY31; transcription factor	22	0.619688	330	9.74407	-3.97491	1.27466e-70	2.51056e-72	down	10	0.312711	705	20.4983	-6.03453	1.14758e-159	7.29478e-162	down
comp52921_c0_seq1	1926	ath:AT1G77210 sugar transporter, putative	44	1.27799	227	6.91155	-2.43514	1.84651e-31	7.92475e-33	down	22	0.709395	600	17.9889	-4.66437	1.40335e-130	1.07997e-132	down
comp43283_c0_seq1	1919	ath:AT1G71680 amino acid transmembrane transporter	0.5	0.0145755	306	9.35087	-9.32541	1.52152e-56	3.68402e-58	down	1	0.0323629	1065	32.0467	-9.95162	9.40736e-169	5.64848e-171	down
comp51703_c0_seq1	1912	ath:AT3G12050 Aha1 domain-containing protein	2372	69.3995	6635	203.497	-1.55201	0	0	down	4941	160.49	12157	367.153	-1.19389	0	0	down
comp50934_c0_seq1	1906	ath:AT5G35320 hypothetical protein	118	3.46329	2427	74.6711	-4.43034	0	0	down	1039	33.8544	3230	97.8561	-1.53132	2.91249e-224	1.36288e-226	down
comp49144_c0_seq3	1905	ath:AT2G30630 hypothetical protein	2	0.0587306	208	6.40286	-6.76846	3.32695e-49	9.31088e-51	down	2	0.0652014	466	14.1254	-7.75917	4.2331e-96	4.34354e-98	down
comp46626_c0_seq1	1895	ath:AT1G33350 pentatricopeptide (PPR) repeat-containing protein	69	2.0369	995	30.7907	-3.91805	4.91389e-210	3.35367e-212	down	518	16.9763	6463	196.94	-3.53616	0	0	down
comp52876_c0_seq3	1862	ath:AT3G19090 RNA-binding protein, putative	1	0.0300435	309	9.73161	-8.33948	3.52247e-64	7.52137e-66	down	4	0.133414	1379	42.7655	-8.32439	1.27261e-268	5.11205e-271	down
comp41184_c0_seq1	1829	ath:AT1G71060 pentatricopeptide (PPR) repeat-containing protein	247	7.55463	671	21.5137	-1.50982	7.1071e-49	2.00058e-50	down	202	6.85898	823	25.9833	-1.92152	8.90359e-79	1.08802e-80	down
comp23838_c0_seq3	1808	vvi:100266013 GSVIVT01009520001; hypothetical protein LOC100266013	292	9.03471	2308	74.8588	-3.05062	0	0	down	173	5.94251	15441	493.157	-6.37483	0	0	down
comp56008_c0_seq6	1805	ath:AT1G75930 EXL6; EXL6; acyltransferase/ carboxylesterase/ lipase	4	0.123969	232	7.53731	-5.926	3.08059e-56	7.49384e-58	down	17	0.584916	1398	44.7238	-6.25667	0	0	down
comp49949_c0_seq1	1804	ath:AT2G07560 AHA6; AHA6 (Arabidopsis H(+)-ATPase 6); ATPase; K01535 H+-transporting ATPase [EC:3.6.3.6]	2	0.0620188	999	32.4739	-9.03236	1.88202e-190	1.40704e-192	down	1	0.0344259	2008	64.274	-10.8665	3.56781e-276	1.40301e-278	down
comp45206_c0_seq1	1778	ath:AT3G05960 STP6; STP6 (SUGAR TRANSPORTER 6); carbohydrate transmembrane transporter/ monosaccharide transmembrane transporter/ sugar:hydrogen symporter	20	0.629257	299	9.86155	-3.97009	5.46135e-64	1.17e-65	down	4	0.139717	1555	50.5018	-8.49768	3.09722e-297	1.13937e-299	down
comp53911_c1_seq1	1777	ath:AT1G74300 esterase/lipase/thioesterase family protein	427	13.4422	1795	59.2356	-2.1397	2.62931e-209	1.79819e-211	down	628	21.948	3714	120.688	-2.45912	0	0	down
comp54971_c0_seq1	1765	ath:AT1G52570 PLDALPHA2 (phosphlipase d alpha 2); phospholipase D	10	0.316946	181	6.01367	-4.24594	1.65093e-40	5.57524e-42	down	7	0.246306	663	21.6909	-6.46049	1.6931e-148	1.15022e-150	down
comp51860_c1_seq1	1761	ath:AT4G29250 transferase family protein	6	0.190599	539	17.9488	-6.5572	7.65451e-128	8.51898e-130	down	19	0.670064	228	7.47625	-3.47994	6.9219e-42	1.42147e-43	down
comp47440_c0_seq3	1761	ath:AT1G08650 PPCK1; PPCK1 (PHOSPHOENOLPYRUVATE CARBOXYLASE KINASE); kinase/ protein serine/threonine kinase	353	11.2136	720	23.9761	-1.09635	3.74414e-32	1.57614e-33	down	424	14.953	1340	43.9394	-1.55508	2.58757e-95	2.67331e-97	down
comp56097_c1_seq1	1758	ath:AT1G74540 CYP98A8; electron carrier/ heme binding / iron ion binding / monooxygenase/ oxygen binding; K09754 p-coumarate 3-hydroxylase [EC:1.14.13.-]	24	0.763699	1524	50.8361	-6.0567	0	0	down	160	5.65227	4566	149.977	-4.72977	0	0	down
comp40354_c0_seq4	1758	ath:AT1G61790 OST3/OST6 family protein	54	1.71832	177	5.90419	-1.78074	8.0511e-17	6.07902e-18	down	67	2.36689	181	5.94522	-1.32874	1.2503e-10	8.1152e-12	down
comp51133_c0_seq5	1750	ath:AT1G07340 ATSTP2; ATSTP2 (SUGAR TRANSPORTER 2); carbohydrate transmembrane transporter/ monosaccharide transmembrane transporter/ sugar:hydrogen symporter	450	14.3848	1437	48.1531	-1.74308	9.45431e-128	1.05622e-129	down	172	6.10397	1593	52.5637	-3.10625	1.26095e-263	5.17182e-266	down
comp70228_c0_seq1	1712	ath:AT3G27930 hypothetical protein	120	3.92109	312	10.687	-1.44653	9.91613e-22	5.98697e-23	down	110	3.99035	605	20.4061	-2.35441	7.59261e-75	9.68486e-77	down
comp52720_c0_seq2	1687	ath:AT3G14450 CID9; CID9 (CTC-Interacting Domain 9); RNA binding / protein binding	137	4.54292	392	13.6263	-1.5847	6.58404e-31	2.87977e-32	down	161	5.92697	1095	37.4807	-2.66078	3.0642e-155	2.00828e-157	down
comp54354_c0_seq3	1671	ath:AT1G26610 zinc finger (C2H2 type) family protein	6	0.200865	144	5.05349	-4.65298	9.88649e-34	3.98965e-35	down	4	0.148664	273	9.43397	-5.98774	4.60726e-62	6.74052e-64	down
comp46014_c0_seq1	1658	ath:AT1G05577 hypothetical protein	3	0.10122	200	7.07377	-6.12691	1.97232e-48	5.60216e-50	down	13	0.486946	447	15.568	-4.99867	1.4162e-99	1.39526e-101	down
comp44903_c0_seq1	1652	ath:AT4G01360 hypothetical protein	289	9.78628	1457	51.7196	-2.40188	1.66564e-195	1.21225e-197	down	619	23.2703	1979	69.1742	-1.57174	8.23007e-143	5.75359e-145	down
comp48971_c0_seq1	1651	ath:AT5G63750 IBR domain-containing protein	94	3.18501	192	6.81962	-1.09839	3.53399e-09	4.35444e-10	down	71	2.67075	221	7.72954	-1.53314	8.72093e-16	3.9973e-17	down
comp25370_c0_seq1	1647	ath:AT2G47010 hypothetical protein	72	2.44551	292	10.3967	-2.08792	1.64761e-33	6.69551e-35	down	12	0.452491	641	22.4736	-5.6342	2.09523e-145	1.44704e-147	down
comp51668_c0_seq2	1646	ath:AT3G07840 polygalacturonase, putative / pectinase, putative	2	0.067972	8547	304.502	-12.1292	0	0	down	6	0.226383	27592	967.97	-12.062	0	0	down
comp60298_c0_seq1	1637	ath:AT2G23900 glycoside hydrolase family 28 protein / polygalacturonase (pectinase) family protein	0.5	0.0170864	590	21.1353	-10.2726	6.7993e-95	1.01955e-96	down	0.5	0.0189689	4552	160.569	-13.0473	0	0	down
comp16632_c0_seq1	1634	ath:AT2G30290 vacuolar sorting receptor, putative	1	0.0342356	188	6.74701	-7.62261	4.75965e-42	1.54333e-43	down	3	0.114023	462	16.3267	-7.16177	7.98406e-100	7.85476e-102	down
comp61453_c0_seq1	1634	ath:AT2G19070 SHT; SHT (SPERMIDINE HYDROXYCINNAMOYL TRANSFERASE); N-acyltransferase/ hydroxycinnamoyltransferase/ spermidine:caffeoyl CoA N-acyltransferase/ spermidine:coumaroyl CoA N-acyltransferase/ spermidine:feruloyl CoA N-acyltransferase/ spermidine	1	0.0342356	880	31.5818	-9.84938	2.20036e-150	2.09368e-152	down	27	1.0262	3123	110.364	-6.74881	0	0	down
comp47143_c0_seq2	1634	ath:AT1G24400 LHT2; LHT2 (LYSINE HISTIDINE TRANSPORTER 2); acidic amino acid transmembrane transporter/ amino acid transmembrane transporter/ neutral amino acid transmembrane transporter	71	2.43073	362	12.9916	-2.41812	2.31099e-49	6.44304e-51	down	32	1.21624	1139	40.2513	-5.04853	5.42849e-254	2.32598e-256	down
comp57672_c0_seq6	1618	ath:AT5G09550 RAB GDP-dissociation inhibitor	0.5	0.0172871	741	26.8563	-10.6013	3.67124e-113	4.61608e-115	down	1	0.0383834	2077	74.1253	-10.9153	2.12967e-283	8.13457e-286	down
comp24071_c0_seq1	1615	ath:AT1G75940 ATA27; ATA27; catalytic/ cation binding / hydrolase, hydrolyzing O-glycosyl compounds	3	0.103915	730	26.5067	-7.99481	2.74187e-156	2.49635e-158	down	183	7.03721	3726	133.223	-4.24269	0	0	down
comp49227_c0_seq1	1598	ath:AT5G64510 hypothetical protein	312	10.9221	3150	115.595	-3.40375	0	0	down	2028	78.8158	6193	223.786	-1.50556	0	0	down
comp42616_c0_seq1	1584	ath:AT1G55030 F-box family protein	514	18.1526	1084	40.131	-1.14454	1.8369e-51	4.90281e-53	down	689	27.0138	2400	87.4912	-1.69544	5.34979e-193	2.90303e-195	down
comp52569_c2_seq1	1578	ath:AT1G09790 COBL6; COBL6 (COBRA-LIKE PROTEIN 6 PRECURSOR)	13	0.460857	474	17.6148	-5.25632	1.89381e-113	2.37048e-115	down	30	1.18069	1101	40.2892	-5.09269	4.84343e-246	2.12991e-248	down
comp68788_c0_seq1	1574	ath:AT1G32780 alcohol dehydrogenase, putative; K00001 alcohol dehydrogenase [EC:1.1.1.1]	54	1.91919	407	15.1634	-2.98202	3.61451e-69	7.27774e-71	down	50	1.97282	1033	37.8969	-4.26375	1.11162e-215	5.42109e-218	down
comp61310_c0_seq1	1572	ath:AT5G16510 reversibly glycosylated polypeptide, putative; K13379 reversibly glycosylated polypeptide/UDP-arabinopyranose mutase [EC:2.4.1.- 5.4.99.-]	654	23.2731	1261	47.0401	-1.01523	2.73184e-49	7.62798e-51	down	670	26.4694	1881	69.0947	-1.38425	2.01539e-112	1.78391e-114	down
comp46261_c0_seq1	1569	ath:AT3G06200 guanylate kinase, putative; K00942 guanylate kinase [EC:2.7.4.8]	289	10.304	627	23.4342	-1.18542	9.51392e-32	4.0508e-33	down	243	9.61845	761	28.0072	-1.54192	1.3044e-53	2.16392e-55	down
comp52740_c3_seq1	1566	ath:AT3G14040 exopolygalacturonase / galacturan 1,4-alpha-galacturonidase / pectinase	4	0.142889	8714	326.311	-11.1571	0	0	down	8	0.317264	50231	1852.2	-12.5113	0	0	down
comp46788_c0_seq1	1566	ath:AT1G20130 hydrolase, acting on ester bonds / lipase/ structural constituent of cell wall	9	0.3215	718	26.8868	-6.38593	3.02453e-171	2.51388e-173	down	12	0.475895	6572	242.334	-8.99214	0	0	down
comp46800_c0_seq1	1557	ath:AT5G48140 polygalacturonase, putative / pectinase, putative	0.5	0.0179643	6170	232.382	-13.6591	0	0	down	3	0.119662	16297	604.404	-12.3023	0	0	down
comp39733_c0_seq1	1518	ath:AT1G57590 carboxylesterase	2	0.0737035	708	27.3506	-8.53563	2.74762e-143	2.74279e-145	down	2	0.0818239	1922	73.1122	-9.80338	0	0	down
comp56919_c0_seq1	1499	ath:AT1G02790 PGA4; PGA4 (POLYGALACTURONASE 4); polygalacturonase; K01213 galacturan 1,4-alpha-galacturonidase [EC:3.2.1.67]	0.5	0.0186594	7148	279.633	-13.8713	0	0	down	4	0.165722	32086	1236.01	-12.8646	0	0	down
comp48832_c0_seq3	1498	ath:AT1G20132 hydrolase, acting on ester bonds / lipase	0.5	0.0186719	189	7.39871	-8.63026	2.79088e-38	9.98605e-40	down	2	0.0829163	961	37.0442	-8.80338	2.14999e-177	1.23638e-179	down
comp48720_c0_seq1	1484	ath:AT2G39650 hypothetical protein	255	9.61249	1238	48.9207	-2.34746	9.12237e-162	8.02134e-164	down	646	27.0346	1838	71.5188	-1.40351	3.51602e-112	3.12209e-114	down
comp77447_c0_seq1	1471	ath:AT3G61760 ADL1B; ADL1B (ARABIDOPSIS DYNAMIN-LIKE 1B); GTP binding / GTPase	47	1.78737	177	7.05613	-1.98104	2.68429e-19	1.78752e-20	down	16	0.675506	465	18.2536	-4.75607	5.42493e-102	5.23002e-104	down
comp54510_c0_seq1	1470	ath:AT5G52640 ATHSP90.1 (HEAT SHOCK PROTEIN 90.1); ATP binding / unfolded protein binding; K04079 molecular chaperone HtpG	177	6.73575	7629	304.338	-5.49769	0	0	down	3694	156.064	13197	518.402	-1.73194	0	0	down
comp46290_c0_seq1	1470	ath:AT4G27670 HSP21; HSP21 (HEAT SHOCK PROTEIN 21)	30	1.14165	2185	87.1645	-6.25455	0	0	down	268	11.3224	8535	335.27	-4.88807	0	0	down
comp50987_c0_seq1	1468	ath:AT2G22950 calcium-transporting ATPase, plasma membrane-type, putative / Ca2+-ATPase, putative (ACA7); K01537 Ca2+-transporting ATPase [EC:3.6.3.8]	2	0.0762138	143	5.71236	-6.22789	9.54682e-35	3.74984e-36	down	1	0.0423054	209	8.22108	-7.60234	6.8725e-44	1.36096e-45	down
comp99691_c0_seq1	1465	ath:AT1G67800 copine-related	113	4.3149	238	9.52676	-1.14266	7.34804e-12	7.33513e-13	down	64	2.71309	182	7.17368	-1.40278	1.48923e-11	8.99429e-13	down
comp57963_c0_seq7	1458	ath:AT1G16030 Hsp70b; Hsp70b (heat shock protein 70B); ATP binding; K03283 heat shock 70kDa protein 1/8	318	12.2011	17186	691.231	-5.82408	0	0	down	6434	274.06	63029	2496.27	-3.18721	0	0	down
comp50579_c0_seq1	1457	ath:AT5G61720 hypothetical protein	1	0.0383946	143	5.75549	-7.22789	3.97282e-33	1.63359e-34	down	0.5	0.0213124	344	13.6335	-9.32125	1.05221e-59	1.58834e-61	down
comp45016_c0_seq1	1456	ath:AT3G17760 GAD5; GAD5 (glutamate decarboxylase 5); calmodulin binding; K01580 glutamate decarboxylase [EC:4.1.1.15]	7	0.268947	392	15.7881	-5.87537	1.12186e-94	1.69016e-96	down	7	0.298579	950	37.6765	-6.97941	2.2538e-207	1.14042e-209	down
comp49329_c0_seq1	1446	ath:AT1G43080 glycoside hydrolase family 28 protein / polygalacturonase (pectinase) family protein	57	2.20514	151	6.12371	-1.47353	3.32098e-11	3.4668e-12	down	4	0.171796	201	8.02669	-5.54603	8.59751e-46	1.6347e-47	down
comp61428_c0_seq1	1445	ath:AT1G69100 aspartic-type endopeptidase	11	0.425848	272	11.0384	-4.69605	2.46616e-63	5.33221e-65	down	50	2.14894	3836	153.292	-6.15651	0	0	down
comp53043_c0_seq1	1442	ath:AT1G63930 hypothetical protein	41	1.59055	462	18.7881	-3.56222	1.84684e-91	2.89223e-93	down	32	1.37818	1158	46.3716	-5.0724	1.58303e-258	6.69368e-261	down
comp37613_c0_seq1	1441	ath:AT1G69940 PPME1; PPME1; pectinesterase	0.5	0.0194105	2638	107.354	-12.4332	4.91128e-293	2.45481e-295	down	1	0.0430981	19424	778.365	-14.1405	0	0	down
comp44329_c0_seq2	1425	ath:AT2G41290 strictosidine synthase family protein	106	4.16122	298	12.2633	-1.55927	3.85217e-23	2.19761e-24	down	65	2.83283	682	27.6362	-3.28624	8.17199e-119	6.94542e-121	down
comp54961_c0_seq2	1412	ath:AT1G06250 lipase class 3 family protein	35	1.38664	239	9.92588	-2.8396	5.63006e-39	1.96906e-40	down	81	3.56264	886	36.2333	-3.3463	1.1851e-156	7.66691e-159	down
comp62011_c0_seq1	1410	ath:AT1G06260 cysteine proteinase, putative	4	0.158698	518	21.5435	-7.08483	1.70823e-119	2.04628e-121	down	15	0.660684	2710	110.984	-7.39217	0	0	down
comp45063_c0_seq2	1401	ath:AT4G23660 AtPPT1; AtPPT1 (Arabidopsis thaliana polyprenyltransferase 1); 4-hydroxybenzoate nonaprenyltransferase; K06125 4-hydroxybenzoate hexaprenyltransferase [EC:2.5.1.-]	33	1.31767	178	7.45054	-2.49936	1.48287e-25	7.69316e-27	down	68	3.01434	910	37.5069	-3.63724	7.88187e-172	4.63254e-174	down
comp53111_c0_seq2	1393	ath:AT1G80660 AHA9; AHA9; hydrogen-exporting ATPase, phosphorylative mechanism; K01535 H+-transporting ATPase [EC:3.6.3.6]	7	0.28111	148	6.23041	-4.47012	4.4047e-34	1.75878e-35	down	6	0.267499	531	22.0116	-6.36259	2.119e-119	1.79796e-121	down
comp55514_c0_seq3	1391	ath:AT2G38820 hypothetical protein	73	2.93579	193	8.13647	-1.47065	4.60949e-14	4.02312e-15	down	50	2.23236	277	11.499	-2.36487	1.16893e-34	2.77615e-36	down
comp48070_c0_seq1	1388	ath:AT3G51910 HSFA7A; AT-HSFA7A; DNA binding / transcription factor	1	0.0403033	634	26.7859	-9.37636	8.72549e-116	1.07364e-117	down	386	17.2711	2231	92.8151	-2.426	4.49077e-285	1.70898e-287	down
comp42980_c0_seq1	1380	ath:AT3G47870 LBD27; LBD27 (LOB DOMAIN-CONTAINING PROTEIN 27)	27	1.0945	285	12.1108	-3.46795	1.81893e-55	4.46078e-57	down	10	0.450031	657	27.4913	-5.9328	5.34451e-149	3.61579e-151	down
comp23383_c0_seq1	1364	ath:AT3G15900 hypothetical protein	129	5.2906	257	11.049	-1.06242	2.04875e-11	2.10317e-12	down	85	3.87014	696	29.4648	-2.92853	5.04269e-109	4.59144e-111	down
comp47264_c0_seq1	1363	ath:AT5G62210 embryo-specific protein-related	537	22.0398	2735	117.67	-2.41657	0	0	down	2129	97.0067	8544	361.971	-1.89972	0	0	down
comp39584_c0_seq1	1349	ath:AT5G04340 ZAT6; ZAT6 (ZINC FINGER OF ARABIDOPSIS THALIANA 6); nucleic acid binding / transcription factor/ zinc ion binding	279	11.5697	860	37.3846	-1.69209	1.50271e-73	2.84694e-75	down	424	19.5198	1283	54.9191	-1.49237	6.37666e-86	7.13621e-88	down
comp48795_c0_seq1	1349	ath:AT1G79800 plastocyanin-like domain-containing protein	82	3.40041	237	10.3025	-1.59921	3.17442e-19	2.12425e-20	down	31	1.42716	666	28.5083	-4.32016	4.47126e-140	3.23927e-142	down
comp56682_c0_seq2	1348	ath:AT3G57260 BGL2; BGL2 (BETA-1,3-GLUCANASE 2); cellulase/ glucan 1,3-beta-glucosidase/ hydrolase, hydrolyzing O-glycosyl compounds; K01199 glucan endo-1,3-beta-D-glucosidase [EC:3.2.1.39]	1442	59.8419	2892	125.81	-1.07202	9.76683e-123	1.13539e-124	down	2114	97.3951	4571	195.808	-1.00752	8.47271e-165	5.23059e-167	down
comp24661_c0_seq1	1344	ath:AT3G42640 AHA8; AHA8 (Arabidopsis H(+)-ATPase 8); ATPase; K01535 H+-transporting ATPase [EC:3.6.3.6]	9	0.374605	272	11.8679	-4.98556	1.4714e-64	3.12932e-66	down	4	0.184834	2515	108.056	-9.19133	0	0	down
comp59713_c0_seq1	1339	ath:AT4G00040 chalcone and stilbene synthase family protein	39	1.62935	2435	106.641	-6.03232	0	0	down	66	3.06115	6890	297.13	-6.60088	0	0	down
comp41159_c0_seq2	1338	ath:AT5G24600 hypothetical protein	100	4.18094	207	9.07235	-1.11765	4.35945e-10	4.97771e-11	down	78	3.62043	330	14.2418	-1.9759	5.25797e-33	1.29913e-34	down
comp51367_c1_seq10	1337	ath:AT1G23560 hypothetical protein	56	2.34308	121	5.30713	-1.17953	9.84937e-07	1.55486e-07	down	21	0.975461	239	10.3223	-3.40353	4.08599e-43	8.20088e-45	down
comp54525_c0_seq5	1336	ath:AT3G19580 AZF2; AZF2 (ARABIDOPSIS ZINC-FINGER PROTEIN 2); DNA binding / nucleic acid binding / transcription factor/ transcription repressor/ zinc ion binding	473	19.8054	1036	45.4736	-1.19913	5.93632e-53	1.52897e-54	down	342	15.898	946	40.8877	-1.36283	2.19446e-55	3.56005e-57	down
comp47941_c0_seq2	1336	ath:AT3G15400 ATA20; ATA20	111	4.95962	2281	106.838	-4.42905	0	0	down	770	38.1952	18233	840.935	-4.46053	0	0	down
comp56558_c0_seq1	1330	ath:AT1G51410 cinnamyl-alcohol dehydrogenase, putative (CAD)	22	0.925339	364	16.0493	-4.11638	1.77973e-79	3.15506e-81	down	7	0.326865	953	41.3761	-6.98396	5.71188e-208	2.87409e-210	down
comp24378_c0_seq1	1312	ath:AT4G36990 HSF4; HSF4 (HEAT SHOCK FACTOR 4); DNA binding / transcription factor/ transcription repressor	570	24.3036	1216	54.3507	-1.16113	5.59878e-59	1.30012e-60	down	381	18.0349	1125	49.5139	-1.45704	9.3519e-73	1.21398e-74	down
comp54587_c1_seq24	1304		49	2.10208	211	9.48878	-2.17441	1.16949e-25	6.04747e-27	down	509	24.2416	2926	129.57	-2.41817	0	0	down
comp34447_c0_seq1	1300	ath:AT1G75910 EXL4; EXL4; acyltransferase/ carboxylesterase/ lipase	0.5	0.0215157	492	22.1936	-10.0105	2.30488e-82	3.98158e-84	down	60	2.86635	2497	110.913	-5.27407	0	0	down
comp39455_c0_seq2	1297	ath:AT2G03850 late embryogenesis abundant domain-containing protein / LEA domain-containing protein	15	0.646965	511	23.104	-5.15831	8.01095e-122	9.40343e-124	down	39	1.86744	2164	96.3442	-5.68906	0	0	down
comp40956_c0_seq1	1297		905	39.0336	22591	1021.41	-4.70971	0	0	down	10054	481.416	56603	2520.04	-2.38809	0	0	down
comp33572_c0_seq1	1290	ath:AT3G51000 epoxide hydrolase, putative	29	1.25759	426	19.3654	-3.94475	1.38486e-90	2.20208e-92	down	76	3.65886	3637	162.803	-5.47559	0	0	down
comp53261_c0_seq2	1286	ath:AT5G58400 peroxidase, putative; K00430 peroxidase [EC:1.11.1.7]	0.5	0.02175	137	6.2472	-8.16605	2.37392e-29	1.09446e-30	down	5	0.241463	629	28.2435	-6.86997	2.96533e-138	2.18171e-140	down
comp51314_c0_seq1	1281	ath:AT1G26480 GRF12; GRF12 (GENERAL REGULATORY FACTOR 12); protein binding / protein phosphorylated amino acid binding	45	1.96514	302	13.8249	-2.81457	1.22562e-48	3.46388e-50	down	45	2.18165	1074	48.4132	-4.47191	1.72933e-229	7.946e-232	down
comp42459_c0_seq1	1279	ath:AT1G18520 TET11; TET11 (TETRASPANIN11)	13	0.568594	218	9.9952	-4.13576	5.75289e-48	1.64952e-49	down	4	0.194228	560	25.2828	-7.02427	5.14349e-122	4.26999e-124	down
comp49986_c1_seq1	1277	ath:AT2G26150 ATHSFA2; DNA binding / transcription factor	56	2.45317	5312	243.934	-6.6357	0	0	down	5127	249.341	13622	615.968	-1.30473	0	0	down
comp35851_c0_seq1	1271	ath:AT2G21140 ATPRP2; ATPRP2 (PROLINE-RICH PROTEIN 2)	142	6.24989	924	42.6317	-2.77002	2.94232e-145	2.89133e-147	down	65	3.17607	282	12.8119	-2.01217	6.17493e-29	1.67887e-30	down
comp40607_c0_seq1	1263	ath:AT4G30980 basic helix-loop-helix (bHLH) family protein	76	3.3662	158	7.336	-1.12387	5.87077e-08	8.065e-09	down	39	1.91771	201	9.1897	-2.26063	5.71741e-24	1.82444e-25	down
comp53057_c0_seq2	1262	ath:AT5G65205 short-chain dehydrogenase/reductase (SDR) family protein	92	4.0781	518	24.07	-2.56127	4.34903e-75	8.06699e-77	down	86	4.23215	2027	92.7476	-4.45385	0	0	down
comp36558_c0_seq1	1259	ath:AT5G20810 auxin-responsive protein, putative / small auxin up RNA (SAUR_B)	45	1.99948	108	5.03041	-1.33105	3.40143e-07	5.09776e-08	down	37	1.82515	347	15.9152	-3.12432	5.80298e-58	8.96428e-60	down
comp47463_c0_seq8	1255	ath:AT3G21910 receptor-like protein kinase-related	171	7.62223	345	16.1206	-1.08062	1.86621e-15	1.51096e-16	down	19	0.940225	376	17.3003	-4.20164	4.39207e-78	5.42903e-80	down
comp22968_c0_seq1	1252	ath:AT1G29090 peptidase C1A papain family protein	145	6.47878	341	15.9719	-1.30174	2.82905e-20	1.80982e-21	down	78	3.86912	825	38.0503	-3.29783	4.33399e-144	3.00543e-146	down
comp44951_c0_seq1	1244	ath:AT1G71880 SUC1; SUC1 (Sucrose-proton symporter 1); carbohydrate transmembrane transporter/ sucrose:hydrogen symporter/ sugar:hydrogen symporter	33	1.48396	1424	67.1267	-5.49936	0	0	down	18	0.898616	4090	189.85	-7.72294	0	0	down
comp37203_c0_seq1	1225	ath:AT5G05850 leucine-rich repeat family protein	72	3.28796	142	6.79764	-1.04784	1.49387e-06	2.40398e-07	down	19	0.963251	185	8.72055	-3.17844	1.40581e-31	3.59036e-33	down
comp52081_c0_seq1	1218	ath:AT5G53510 ATOPT9; ATOPT9 (ARABIDOPSIS THALIANA OLIGOPEPTIDE TRANSPORTER 9); oligopeptide transporter	54	2.48014	159	7.65518	-1.62602	1.86265e-13	1.68505e-14	down	19	0.968787	157	7.44322	-2.94168	5.14209e-25	1.58432e-26	down
comp31805_c0_seq2	1213	ath:AT5G25410 hypothetical protein	36	1.66024	107	5.17284	-1.63956	2.01146e-09	2.42461e-10	down	2	0.102398	198	9.42568	-6.52434	1.72788e-44	3.38031e-46	down
comp46070_c0_seq2	1208		12	0.555705	146	7.08748	-3.67288	5.19828e-30	2.34138e-31	down	42	2.15926	286	13.6712	-2.66254	7.69215e-41	1.61109e-42	down
comp50022_c1_seq1	1203	ath:AT4G21320 HSA32; HSA32 (HEAT-STRESS-ASSOCIATED 32); catalytic	43	1.99955	451	21.9845	-3.45874	2.8716e-87	4.70034e-89	down	15	0.774368	201	9.64804	-3.63914	3.01032e-38	6.60626e-40	down
comp95932_c0_seq1	1194	ath:AT1G31885 transporter; K09874 aquaporin NIP	4	0.187407	139	6.82678	-5.18696	1.2546e-33	5.07175e-35	down	1	0.0520137	233	11.2683	-7.75917	3.15538e-48	5.72379e-50	down
comp41555_c0_seq1	1185	ath:AT1G54870 binding / catalytic/ oxidoreductase	2	0.0944151	257	12.718	-7.07364	1.34351e-59	3.09321e-61	down	3	0.157226	971	47.3161	-8.23335	5.13525e-191	2.81556e-193	down
comp53911_c0_seq1	1184	ath:AT3G18360 VQ motif-containing protein	3	0.141742	402	19.9104	-7.13411	1.48575e-92	2.2994e-94	down	6	0.314718	560	27.3115	-6.4393	1.42658e-125	1.14409e-127	down
comp49572_c0_seq1	1183	ath:AT1G23520 hypothetical protein	3	0.141862	143	7.08854	-5.64293	6.22079e-35	2.42845e-36	down	5	0.262487	721	35.1932	-7.06691	1.37516e-156	8.9159e-159	down
comp43972_c0_seq1	1179	ath:AT5G40260 nodulin MtN3 family protein	273	12.9532	844	41.9792	-1.69636	1.89439e-72	3.65606e-74	down	153	8.05934	833	40.7981	-2.33977	3.64871e-102	3.50734e-104	down
comp59028_c0_seq1	1168	ath:AT5G58110 ATPase activator/ chaperone binding	717	34.3405	2861	143.642	-2.06449	0	0	down	1857	98.7395	4944	244.424	-1.30769	1.72175e-270	6.86768e-273	down
comp45508_c0_seq2	1164	ath:AT3G21970 receptor-like protein kinase-related	165	7.92977	401	20.2021	-1.34916	5.21729e-25	2.76437e-26	down	82	4.37505	1338	66.3761	-3.92329	4.09139e-266	1.65503e-268	down
comp34060_c0_seq1	1160	ath:AT1G66080 hypothetical protein	145	6.99262	1327	67.084	-3.26206	1.09257e-243	6.51294e-246	down	650	34.7998	2271	113.049	-1.6998	2.70833e-183	1.52692e-185	down
comp52746_c0_seq2	1157	ath:AT3G50060 MYB77; MYB77; DNA binding / transcription factor; K09422 myb proto-oncogene protein, plant	1553	75.0875	3872	196.249	-1.38604	5.75374e-246	3.381e-248	down	1183	63.4999	2630	131.26	-1.0476	3.32905e-101	3.2376e-103	down
comp36014_c0_seq1	1153	ath:AT5G63820 hypothetical protein	50	2.42589	103	5.23858	-1.11066	2.11042e-05	3.98468e-06	down	32	1.72362	121	6.05989	-1.81385	3.68868e-11	2.29642e-12	down
comp48511_c0_seq1	1148	ath:AT1G67810 SUFE2; SUFE2 (SULFUR E 2); enzyme activator	73	3.55722	159	8.12196	-1.19108	1.05734e-08	1.35888e-09	down	123	6.65404	353	17.7558	-1.41599	3.57613e-22	1.22482e-23	down
comp48205_c1_seq1	1147	ath:AT3G25050 XTH3; XTH3 (XYLOGLUCAN ENDOTRANSGLUCOSYLASE/HYDROLASE 3); hydrolase, acting on glycosyl bonds / xyloglucan:xyloglucosyl transferase; K08235 xyloglucan:xyloglucosyl transferase [EC:2.4.1.207]	1	0.0487715	252	12.8838	-8.0453	4.8739e-54	1.2291e-55	down	6	0.32487	1427	71.8404	-7.78879	5.60935e-293	2.08723e-295	down
comp48836_c0_seq2	1147	ath:AT1G63180 UGE3; UGE3 (UDP-D-glucose/UDP-D-galactose 4-epimerase 3); UDP-glucose 4-epimerase/ protein dimerization; K01784 UDP-glucose 4-epimerase [EC:5.1.3.2]	49	2.3898	695	35.5326	-3.89418	2.97893e-146	2.91043e-148	down	146	7.90517	1583	79.6941	-3.3336	7.56355e-279	2.92099e-281	down
comp21394_c0_seq1	1142	ath:AT3G14040 exopolygalacturonase / galacturan 1,4-alpha-galacturonidase / pectinase	2	0.0979701	2356	120.98	-10.2701	0	0	down	21	1.14202	8204	414.828	-8.50478	0	0	down
comp24014_c0_seq1	1134	ath:AT1G14200 zinc finger (C3HC4-type RING finger) family protein	459	22.6428	7721	399.27	-4.14024	0	0	down	3263	178.701	10146	516.643	-1.53162	0	0	down
comp65806_c0_seq1	1124	ath:AT5G61600 ethylene-responsive element-binding family protein	202	10.0534	629	32.8163	-1.70672	1.33558e-54	3.33025e-56	down	111	6.13308	240	12.3297	-1.00746	3.76999e-09	2.78064e-10	down
comp54776_c0_seq4	1122	ath:AT5G47120 ATBI1; ATBI1 (BAX INHIBITOR 1)	2219	110.635	5084	265.716	-1.26407	3.42957e-280	1.78219e-282	down	3321	183.822	7769	399.835	-1.12109	0	0	down
comp44412_c0_seq1	1120	ath:AT1G23140 C2 domain-containing protein	88	4.39536	323	16.9118	-1.94398	9.04242e-34	3.64519e-35	down	251	13.918	611	31.5015	-1.17847	1.02863e-28	2.82135e-30	down
comp40985_c0_seq2	1115	ath:AT3G28810 hypothetical protein	0.5	0.0250856	1359	71.4744	-11.4763	2.53347e-179	1.9981e-181	down	2	0.111398	8054	417.105	-11.8705	0	0	down
comp35429_c0_seq1	1106	ath:AT1G68875 hypothetical protein	21	1.06217	992	52.5972	-5.6299	7.74355e-239	4.71472e-241	down	39	2.18994	4500	234.945	-6.74529	0	0	down
comp45861_c0_seq2	1088	ath:AT4G01230 reticulon family protein (RTNLB7)	37	1.9024	114	6.14443	-1.69146	2.11137e-10	2.35639e-11	down	18	1.02746	296	15.7098	-3.93451	3.29835e-59	5.01384e-61	down
comp49483_c0_seq2	1084	ath:AT1G26800 zinc finger (C3HC4-type RING finger) family protein	103	5.31542	446	24.1274	-2.18242	1.07667e-53	2.73954e-55	down	691	39.5886	2576	137.222	-1.79336	5.31832e-224	2.49616e-226	down
comp23486_c0_seq1	1078	ath:AT1G52560 26.5 kDa class I small heat shock protein-like (HSP26.5-P)	9	0.467039	326	17.7339	-5.24682	3.63756e-78	6.55156e-80	down	69	3.97514	1953	104.615	-4.71793	0	0	down
comp16067_c0_seq1	1070	ath:AT3G57960 emsy N terminus domain-containing protein / ENT domain-containing protein	39	2.03897	184	10.0842	-2.30618	4.2925e-24	2.35643e-25	down	91	5.28177	317	17.1074	-1.69553	7.91801e-26	2.37711e-27	down
comp23952_c0_seq1	1062	ath:AT4G25200 ATHSP23.6-MITO (MITOCHONDRION-LOCALIZED SMALL HEAT SHOCK PROTEIN 23.6)	34	1.79095	11707	646.438	-8.49564	0	0	down	3543	207.19	22000	1196.21	-2.52944	0	0	down
comp40896_c0_seq1	1057	ath:AT3G42640 AHA8; AHA8 (Arabidopsis H(+)-ATPase 8); ATPase; K01535 H+-transporting ATPase [EC:3.6.3.6]	7	0.37047	95	5.27053	-3.83052	2.34557e-20	1.49455e-21	down	1	0.0587553	408	22.2892	-8.56741	1.37536e-77	1.71171e-79	down
comp30317_c0_seq2	1055	ath:AT1G23730 BCA3; BCA3 (BETA CARBONIC ANHYDRASE 4); carbonate dehydratase/ zinc ion binding; K01673 carbonic anhydrase [EC:4.2.1.1]	10	0.530246	293	16.2862	-4.94085	2.49278e-69	5.00858e-71	down	44	2.59013	675	36.9453	-3.83429	2.35903e-132	1.78883e-134	down
comp38521_c0_seq1	1053	ath:AT3G03760 LBD20; LBD20 (LOB DOMAIN-CONTAINING PROTEIN 20)	7	0.371877	101	5.62469	-3.91888	6.54982e-22	3.92995e-23	down	21	1.23855	131	7.18375	-2.53609	5.29003e-18	2.15332e-19	down
comp43170_c0_seq1	1053	ath:AT1G01780 LIM domain-containing protein	141	7.49067	455	25.339	-1.75819	2.43425e-41	8.07235e-43	down	90	5.30806	1200	65.8054	-3.63195	2.73208e-226	1.27075e-228	down
comp24579_c0_seq1	1052	ath:AT2G03740 late embryogenesis abundant domain-containing protein / LEA domain-containing protein	93	4.94535	707	39.4103	-2.99443	3.0364e-120	3.61148e-122	down	116	6.84801	4172	229.001	-5.06352	0	0	down
comp45155_c0_seq2	1043	ath:AT4G16160 ATOEP16-2; mitochondrial import inner membrane translocase subunit Tim17/Tim22/Tim23 family protein	6	0.321808	402	22.602	-6.13411	9.66509e-97	1.42053e-98	down	24	1.42905	1491	82.5471	-5.85208	0	0	down
comp56803_c0_seq4	1042	ath:AT2G17800 ARAC1; ARAC1; GTP binding; K07975 Rho family, other	39	2.09376	162	9.11702	-2.12247	2.6462e-19	1.76066e-20	down	17	1.01322	410	22.7209	-4.487	6.5751e-88	7.21927e-90	down
comp45660_c0_seq1	1024	ath:AT5G12020 HSP17.6II (17.6 KDA CLASS II HEAT SHOCK PROTEIN)	100	5.46298	20142	1153.48	-7.72208	0	0	down	7053	427.756	45957	2591.55	-2.59896	0	0	down
comp45774_c0_seq1	1005	ath:AT5G29560 calcium ion binding	11	0.612289	547	31.9174	-5.70399	6.17239e-132	6.64224e-134	down	3	0.185386	1615	92.7929	-8.96734	3.90126e-292	1.46265e-294	down
comp60473_c0_seq1	1000	ath:AT3G16510 C2 domain-containing protein	400	22.3764	2020	118.456	-2.4043	2.94525e-271	1.61392e-273	down	967	60.0549	2284	131.888	-1.13496	4.37795e-100	4.30088e-102	down
comp49914_c0_seq6	998	ath:AT1G12070 Rho GDP-dissociation inhibitor family protein	1	0.056053	92	5.40584	-6.59158	2.40771e-22	1.41874e-23	down	1	0.0622288	438	25.3427	-8.66977	2.69249e-82	3.14982e-84	down
comp65471_c0_seq1	995	ath:AT5G65520 binding	168	9.4453	385	22.6905	-1.26442	8.07612e-22	4.85775e-23	down	143	8.92555	642	37.2581	-2.06154	1.97594e-67	2.73209e-69	down
comp23398_c0_seq1	993		10	0.563353	525	31.0039	-5.78227	1.14859e-126	1.29131e-128	down	17	1.06322	6229	362.224	-8.4123	0	0	down
comp42283_c0_seq1	989	ath:AT4G01470 TIP1;3; TIP1;3 (TONOPLAST INTRINSIC PROTEIN 1;3); urea transmembrane transporter/ water channel; K09873 aquaporin TIP	9	0.509068	137	8.12325	-3.99613	8.29858e-30	3.76012e-31	down	0.5	0.0313975	884	51.6136	-10.6829	2.35795e-125	1.89768e-127	down
comp19538_c0_seq1	983	ath:AT3G28790 hypothetical protein	9	0.512175	6043	360.5	-9.45914	0	0	down	4	0.252713	16806	987.232	-11.9317	0	0	down
comp30560_c0_seq2	981	ath:AT3G07030 nucleic acid binding	39	2.22395	89	5.32018	-1.25835	1.20607e-05	2.19444e-06	down	7	0.44315	204	12.008	-4.76005	5.77877e-45	1.11912e-46	down
comp41775_c0_seq1	973	ath:AT1G03120 ATRAB28	50	2.87466	140	8.43764	-1.55345	3.14481e-11	3.27599e-12	down	35	2.23397	194	11.5132	-2.36561	2.02678e-24	6.38465e-26	down
comp54597_c1_seq4	970	ath:AT5G09570 hypothetical protein	2204	127.107	5030	304.09	-1.25845	2.68179e-275	1.42398e-277	down	2787	178.438	8721	519.162	-1.54076	0	0	down
comp51062_c0_seq35	968	ath:AT3G22040 receptor-like protein kinase-related	0.5	0.0288951	85	5.14931	-7.47741	1.2321e-19	8.0661e-21	down	0.5	0.0320787	522	31.1389	-9.92289	3.25265e-83	3.75699e-85	down
comp44037_c0_seq1	967	ath:AT1G03070 glutamate binding	79	4.57015	1424	86.3553	-4.23997	0	0	down	155	9.95468	572	34.1569	-1.77873	1.97686e-49	3.51911e-51	down
comp49493_c0_seq1	960	ath:AT1G29140 pollen Ole e 1 allergen and extensin family protein	2	0.116544	525	32.0696	-8.10419	2.44398e-111	3.15256e-113	down	1	0.064692	3801	228.631	-11.7871	0	0	down
comp68115_c0_seq1	959	ath:AT1G73630 calcium-binding protein, putative; K13448 calcium-binding protein CML	177	10.3249	398	24.3372	-1.23704	8.50935e-22	5.12436e-23	down	114	7.38258	412	24.8077	-1.74859	6.84509e-35	1.61602e-36	down
comp21707_c0_seq2	955	ath:AT3G03900 adenylylsulfate kinase, putative; K00860 adenylylsulfate kinase [EC:2.7.1.25]	58	3.39746	338	20.7548	-2.61092	3.02078e-50	8.25086e-52	down	108	7.02332	465	28.1163	-2.00118	4.16401e-47	7.69427e-49	down
comp33942_c0_seq1	955	ath:AT1G67980 CCoAMT; CCoAMT; caffeoyl-CoA O-methyltransferase	79	4.62758	2386	146.512	-4.98462	0	0	down	91	5.9178	3227	195.121	-5.04317	0	0	down
comp49913_c0_seq2	952	ath:AT4G08670 protease inhibitor/seed storage/lipid transfer protein (LTP) family protein	205	12.0461	1794	110.507	-3.1975	0	0	down	59	3.8489	3784	229.521	-5.89804	0	0	down
comp50217_c0_seq3	931	ppp:PHYPADRAFT_87545 hypothetical protein ; K03263 translation initiation factor eIF-5A	52	3.12452	125	7.87347	-1.33336	3.2675e-08	4.38973e-09	down	10	0.667071	162	10.0479	-3.9129	1.76823e-32	4.42625e-34	down
comp45398_c0_seq1	929	ath:AT3G28830 hypothetical protein	0.5	0.0301081	3006	189.749	-12.6216	0	0	down	0.5	0.0334254	7298	453.625	-13.7283	0	0	down
comp77737_c0_seq1	927	ath:AT5G20790 hypothetical protein	65	3.9225	164	10.3746	-1.4032	2.66513e-11	2.76309e-12	down	16	1.07192	115	7.16352	-2.74047	3.25181e-17	1.36766e-18	down
comp47657_c0_seq3	916	ath:AT5G05410 DREB2A; DREB2A; DNA binding / transcription activator/ transcription factor	162	9.89348	476	30.4731	-1.62299	1.15412e-38	4.06908e-40	down	177	12.0005	691	43.5603	-1.85992	2.28451e-63	3.28755e-65	down
comp22188_c0_seq1	915	ath:AT1G09580 emp24/gp25L/p24 family protein	19	1.16162	182	11.6642	-3.32789	1.67228e-34	6.6087e-36	down	10	0.678736	375	23.6657	-5.1238	4.24909e-84	4.86901e-86	down
comp47698_c0_seq4	914	ath:AT1G28270 RALFL4; RALFL4 (ralf-like 4); signal transducer	9	0.550841	154	9.88053	-4.16488	3.21583e-34	1.28043e-35	down	3	0.203844	1038	65.5782	-8.32961	3.97244e-202	2.06043e-204	down
comp34799_c0_seq1	913	ath:AT1G80660 AHA9; AHA9; hydrogen-exporting ATPase, phosphorylative mechanism; K01535 H+-transporting ATPase [EC:3.6.3.6]	4	0.245086	225	14.4517	-5.8818	1.41003e-54	3.52189e-56	down	7	0.476156	1772	112.073	-7.87879	0	0	down
comp46383_c0_seq2	911	ath:AT4G25040 integral membrane family protein	22	1.35093	82	5.27839	-1.96614	2.7482e-09	3.35898e-10	down	0.5	0.0340858	358	22.692	-9.3788	1.19162e-61	1.75428e-63	down
comp61989_c0_seq1	909		2	0.123082	245	15.8055	-7.00466	4.35796e-57	1.04716e-58	down	1	0.0683216	1911	121.396	-10.7951	6.78371e-266	2.75368e-268	down
comp44682_c0_seq1	907	ath:AT3G12660 FLA14; FLA14 (FASCICLIN-LIKE ARABINOGALACTAN PROTEIN 14 PRECURSOR)	1	0.0616769	145	9.3749	-7.24793	1.55803e-33	6.32485e-35	down	3	0.205417	1099	69.9679	-8.412	4.19442e-212	2.06916e-214	down
comp46620_c0_seq1	906	ath:AT4G24640 APPB1; APPB1; enzyme inhibitor/ pectinesterase/ pectinesterase inhibitor	1	0.061745	2923	189.194	-11.5813	0	0	down	5	0.342739	9874	629.323	-10.8425	0	0	down
comp100994_c0_seq1	894	ath:AT3G21790 UDP-glucoronosyl/UDP-glucosyl transferase family protein	24	1.50177	107	7.01862	-2.22452	9.37048e-14	8.32045e-15	down	15	1.04202	128	8.26763	-2.98809	8.54641e-21	3.08012e-22	down
comp65831_c0_seq1	890	ath:AT5G09570 hypothetical protein	92	5.78266	245	16.1429	-1.4811	8.07983e-18	5.7901e-19	down	25	1.7445	713	46.2603	-4.72888	6.51024e-156	4.23011e-158	down
comp23746_c0_seq1	890		47	2.95418	739	48.6923	-4.04286	3.73927e-159	3.33561e-161	down	46	3.20989	6008	389.806	-6.92409	0	0	down
comp40542_c0_seq1	885	ath:AT5G59845 gibberellin-regulated family protein	517	32.6796	1087	72.0264	-1.14014	2.73436e-51	7.34076e-53	down	367	25.754	2656	173.298	-2.75039	0	0	down
comp49667_c0_seq1	884	ath:AT3G62180 invertase/pectin methylesterase inhibitor family protein	9	0.569534	105	6.96535	-3.61234	1.5496e-21	9.43047e-23	down	0.5	0.0351269	314	20.511	-9.1896	1.79848e-55	2.90752e-57	down
comp40089_c0_seq2	883	ath:AT1G66850 protease inhibitor/seed storage/lipid transfer protein (LTP) family protein	87	5.51173	953	63.2904	-3.52141	1.73602e-186	1.32493e-188	down	93	6.541	6367	416.373	-5.99222	0	0	down
comp20994_c0_seq1	882	ath:AT3G28210 PMZ; PMZ; zinc ion binding	64	4.05921	243	16.1564	-1.99283	2.06028e-26	1.04263e-27	down	132	9.29453	317	20.7539	-1.15893	9.10143e-15	4.40646e-16	down
comp50586_c0_seq1	879	ath:AT1G71000 heat shock protein binding	44	2.80023	142	9.47339	-1.75834	2.00136e-13	1.81393e-14	down	10	0.706534	343	22.5327	-4.99512	1.78146e-76	2.2347e-78	down
comp40292_c0_seq2	875	ath:AT5G06760 late embryogenesis abundant group 1 domain-containing protein / LEA group 1 domain-containing protein	25	1.59831	100	6.7019	-2.06802	7.60071e-12	7.59813e-13	down	73	5.18128	436	28.7731	-2.47334	3.36685e-57	5.26745e-59	down
comp44236_c0_seq1	872	ath:AT5G37670 15.7 kDa class I-related small heat shock protein-like (HSP15.7-CI)	17	1.09059	488	32.8178	-4.91129	6.4621e-115	7.9971e-117	down	1536	109.395	7580	501.951	-2.198	0	0	down
comp45925_c0_seq2	871	ath:AT2G37950 zinc finger (C3HC4-type RING finger) family protein	75	4.81696	184	12.3881	-1.36276	4.53305e-12	4.47374e-13	down	38	2.70949	382	25.3252	-3.22448	1.32263e-65	1.86793e-67	down
comp47032_c0_seq1	871	ath:AT1G21550 calcium-binding protein, putative; K13448 calcium-binding protein CML	46	2.9544	281	18.9188	-2.67888	4.79272e-43	1.51401e-44	down	130	9.2693	396	26.2534	-1.50197	4.71586e-27	1.36459e-28	down
comp23092_c0_seq1	869	vvi:100247453 GSVIVT00030537001; hypothetical protein LOC100247453	5	0.32187	161	10.8646	-5.07701	1.17302e-38	4.13906e-40	down	0.5	0.0357332	352	23.3901	-9.35441	8.09908e-61	1.20318e-62	down
comp40730_c0_seq1	868	ath:AT3G07490 AGD11; AGD11 (ARF-GAP domain 11); calcium ion binding; K13448 calcium-binding protein CML	2	0.128896	195	13.1741	-6.67535	2.22806e-46	6.6062e-48	down	1	0.0715488	556	36.9882	-9.01392	3.72496e-100	3.65414e-102	down
comp41272_c0_seq1	863	ath:AT5G20670 hypothetical protein	566	36.689	1404	95.403	-1.37869	9.34268e-89	1.50543e-90	down	857	61.6726	1871	125.191	-1.02142	3.57342e-69	4.82506e-71	down
comp55884_c0_seq4	858	ath:AT2G27670 hypothetical protein	9	0.586793	110	7.51815	-3.67945	8.00617e-23	4.63146e-24	down	6	0.434296	423	28.4683	-6.03453	6.35974e-96	6.54359e-98	down
comp35677_c0_seq2	858	ath:AT1G04670 hypothetical protein	0.5	0.0325996	168	11.4823	-8.46034	9.47071e-35	3.71592e-36	down	0.5	0.0361913	650	43.7456	-10.2393	8.17758e-99	8.16041e-101	down
comp33811_c0_seq1	853	ath:AT2G32360 ubiquitin family protein	61	4.00047	302	20.7617	-2.37569	1.84974e-40	6.25188e-42	down	40	2.91228	455	30.8014	-3.40278	1.00707e-81	1.18522e-83	down
comp65397_c0_seq1	851	ath:AT3G53075 beta-galactosidase/ sugar binding	1	0.0657355	227	15.6424	-7.89457	1.91565e-49	5.33e-51	down	1	0.0729781	900	61.0691	-9.70876	1.09994e-147	7.51908e-150	down
comp55227_c0_seq1	844	ath:AT5G11360 hypothetical protein	19	1.25933	2553	177.384	-7.13807	0	0	down	869	63.9439	7824	535.297	-3.06546	0	0	down
comp40073_c0_seq1	838	ath:AT4G28395 ATA7; ATA7; lipid transporter	31	2.06941	1702	119.103	-5.84684	0	0	down	22	1.63042	3885	267.704	-7.35925	0	0	down
comp45420_c0_seq1	837	ath:AT1G30020 hypothetical protein	9	0.601515	139	9.73857	-4.01704	2.51455e-30	1.12048e-31	down	10	0.741987	1025	70.7142	-6.57446	1.99381e-228	9.18936e-231	down
comp42497_c0_seq1	834	ath:AT4G29340 PRF4; PRF4 (PROFILIN 4); actin binding	5	0.335377	1762	123.893	-8.52909	0	0	down	8	0.595725	6884	476.632	-9.64401	0	0	down
comp78075_c0_seq1	834	ath:AT1G78955 CAMS1; CAMS1 (Camelliol C synthase 1); beta-amyrin synthase	43	2.88425	90	6.32823	-1.13361	5.78317e-05	1.17106e-05	down	12	0.893588	470	32.5417	-5.18654	1.36018e-105	1.27297e-107	down
comp69425_c0_seq1	832	ath:AT5G40040 60S acidic ribosomal protein P2 (RPP2E); K02943 large subunit ribosomal protein LP2	52	3.49631	228	16.0701	-2.20047	4.52057e-28	2.17118e-29	down	23	1.71683	402	27.9004	-4.02247	2.12564e-81	2.51665e-83	down
comp45053_c0_seq1	829	ath:AT1G07350 transformer serine/arginine-rich ribonucleoprotein, putative	148	9.98704	987	69.8182	-2.80547	3.5272e-157	3.20137e-159	down	1109	83.0805	3575	249.018	-1.58367	1.0932e-260	4.56085e-263	down
comp63387_c0_seq1	823	ath:AT4G14815 protease inhibitor/seed storage/lipid transfer protein (LTP) family protein	3	0.203916	230	16.3883	-6.32855	2.58948e-55	6.3725e-57	down	24	1.81106	1272	89.2474	-5.6229	2.51792e-288	9.5111e-291	down
comp33703_c0_seq2	823	ath:AT2G44350 ATCS; ATCS; ATP binding / ATP citrate synthase/ citrate (SI)-synthase; K01647 citrate synthase [EC:2.3.3.1]	20	1.35944	96	6.84033	-2.33105	4.23129e-13	3.90991e-14	down	3	0.226383	248	17.4004	-6.26422	4.17606e-56	6.67473e-58	down
comp62292_c0_seq1	818	ath:AT2G19980 allergen V5/Tpx-1-related family protein	2	0.136775	82	5.8785	-5.42557	2.77156e-20	1.77226e-21	down	9	0.6833	2355	166.244	-7.92657	0	0	down
comp16441_c0_seq1	817	ath:AT5G67360 ARA12; ARA12; serine-type endopeptidase	31	2.12261	102	7.32123	-1.78625	4.51953e-10	5.1669e-11	down	57	4.33286	147	10.3897	-1.26176	3.9772e-08	3.24347e-09	down
comp24638_c0_seq1	817	ath:AT1G35210 hypothetical protein	24	1.64331	98	7.03412	-2.09777	7.9946e-12	7.99528e-13	down	65	4.94098	150	10.6018	-1.10143	8.48472e-07	8.04236e-08	down
comp61755_c0_seq1	816	ath:AT2G31980 cysteine proteinase inhibitor-related	61	4.18186	146	10.4922	-1.32711	2.16558e-09	2.6202e-10	down	16	1.21773	1291	91.3576	-6.22926	4.45791e-291	1.67763e-293	down
comp39699_c0_seq1	815	ath:AT3G54700 carbohydrate transmembrane transporter/ phosphate transmembrane transporter/ sugar:hydrogen symporter; K08176 MFS transporter, PHS family, inorganic phosphate transporter	2	0.137278	70	5.0367	-5.1973	2.5751e-17	1.89166e-18	down	0.5	0.0381008	166	11.7614	-8.27002	7.78821e-33	1.93418e-34	down
comp47137_c0_seq1	811	ath:AT2G22950 calcium-transporting ATPase, plasma membrane-type, putative / Ca2+-ATPase, putative (ACA7); K01537 Ca2+-transporting ATPase [EC:3.6.3.8]	0.5	0.0344889	81	5.85693	-7.40787	7.56385e-19	5.15688e-20	down	4	0.30631	146	10.3954	-5.08481	6.33981e-33	1.56911e-34	down
comp60251_c0_seq1	801	ath:AT1G18280 protease inhibitor/seed storage/lipid transfer protein (LTP) family protein	1	0.0698389	913	66.8412	-9.90249	8.07351e-155	7.43059e-157	down	3	0.2326	2785	200.771	-9.75348	0	0	down
comp57214_c0_seq1	795	ath:AT1G04290 thioesterase family protein	30	2.11098	189	13.9412	-2.72337	1.08546e-29	4.94286e-31	down	36	2.81227	661	48.0112	-4.09356	4.97798e-135	3.71863e-137	down
comp42730_c0_seq2	791	ath:AT3G24500 MBF1C; MBF1C (MULTIPROTEIN BRIDGING FACTOR 1C); DNA binding / transcription coactivator/ transcription factor; K03627 putative transcription factor	95	6.71857	4953	367.196	-5.77225	0	0	down	4043	317.431	10964	800.389	-1.33426	0	0	down
comp49113_c0_seq2	789	ath:AT5G18040 hypothetical protein	79	5.60118	183	13.6013	-1.27994	5.63466e-11	5.99018e-12	down	172	13.5386	465	34.0318	-1.3298	1.9206e-26	5.65767e-28	down
comp58846_c0_seq1	783	ath:AT1G55530 zinc finger (C3HC4-type RING finger) family protein	158	11.2882	2275	170.383	-3.91589	0	0	down	3166	251.114	7304	538.651	-1.10101	2.48699e-304	9.04374e-307	down
comp47057_c0_seq1	774	ath:AT4G33720 pathogenesis-related protein, putative	29	2.09598	145	10.9858	-2.38995	6.09714e-20	3.9428e-21	down	229	18.3745	562	41.928	-1.1902	7.30127e-27	2.12403e-28	down
comp62665_c0_seq1	774	ath:AT1G48470 GLN1;5; GLN1;5 (glutamine synthetase 1;5); glutamate-ammonia ligase; K01915 glutamine synthetase [EC:6.3.1.2]	42	3.03555	475	35.9881	-3.56749	4.02152e-94	6.09286e-96	down	44	3.53048	1404	104.745	-4.89088	0	0	down
comp58701_c0_seq1	771	ath:AT3G51590 LTP12; LTP12 (LIPID TRANSFER PROTEIN 12); lipid binding	610	44.2594	7621	579.647	-3.71112	0	0	down	376	30.2869	32477	2432.37	-6.32752	0	0	down
comp45905_c0_seq1	770		37	2.68807	113	8.60584	-1.67875	3.23333e-10	3.65983e-11	down	23	1.85506	92	6.89931	-1.89498	3.98705e-09	2.94916e-10	down
comp20152_c0_seq1	764	ath:AT4G31370 FLA5; FLA5 (FASCICLIN-LIKE ARABINOGALACTAN PROTEIN 5 PRECURSOR)	6	0.439327	835	64.0913	-7.18869	4.96748e-191	3.70676e-193	down	5	0.406442	1317	99.5407	-7.93609	9.32229e-267	3.75788e-269	down
comp37497_c0_seq3	761	ath:AT3G53970 proteasome inhibitor-related; K06700 proteasome inhibitor subunit 1 (PI31)	92	6.7629	219	16.8758	-1.31924	1.45952e-13	1.31147e-14	down	97	7.91606	315	23.902	-1.59428	1.51569e-23	4.91779e-25	down
comp33970_c0_seq1	760	ath:AT5G62020 AT-HSFB2A; DNA binding / transcription factor	37	2.72344	1191	91.8975	-5.07652	2.2282e-282	1.14212e-284	down	329	26.8846	2305	175.132	-2.70359	0	0	down
comp24039_c0_seq1	757	ath:AT3G51590 LTP12; LTP12 (LIPID TRANSFER PROTEIN 12); lipid binding	504	37.2447	5174	400.808	-3.4278	0	0	down	869	71.2928	16948	1292.8	-4.1806	0	0	down
comp74862_c0_seq1	756	ath:AT3G11330 leucine-rich repeat family protein	61	4.51375	122	9.46333	-1.06802	6.60936e-06	1.15821e-06	down	55	4.51817	259	19.7827	-2.13043	1.33177e-28	3.66782e-30	down
comp24615_c0_seq1	755	ath:AT4G22666 hypothetical protein	0.5	0.037047	145	11.2623	-8.24793	9.11793e-31	4.00743e-32	down	0.5	0.0411287	491	37.5529	-9.83456	2.69224e-79	3.28044e-81	down
comp46198_c0_seq1	755	ath:AT3G28980 hypothetical protein	14	1.03732	2609	202.644	-7.60995	0	0	down	11	0.904831	14717	1125.59	-10.2807	0	0	down
comp47608_c0_seq1	754	ath:AT2G22170 lipid-associated family protein	80	5.93538	2715	211.156	-5.15283	0	0	down	5	0.411832	1634	125.138	-8.24725	0	0	down
comp40220_c0_seq1	752	ath:AT5G17340 hypothetical protein	339	25.2181	1827	142.471	-2.49814	2.1251e-256	1.21264e-258	down	183	15.1132	3979	305.538	-4.33747	0	0	down
comp82118_c0_seq1	747	ath:AT3G46300 hypothetical protein	0.5	0.0374437	88	6.90825	-7.52745	3.16862e-20	2.03019e-21	down	6	0.49883	246	19.0162	-5.25253	1.4511e-55	2.33978e-57	down
comp42863_c0_seq1	741	ath:AT1G26320 NADP-dependent oxidoreductase, putative; K08070 2-alkenal reductase [EC:1.3.1.74]	14	1.05691	72	5.69797	-2.43059	1.72149e-10	1.90031e-11	down	0.5	0.0419058	125	9.74093	-7.86077	7.70425e-26	2.31131e-27	down
comp70409_c0_seq1	739	ath:AT5G07490 hypothetical protein	1	0.0756982	267	21.1872	-8.12872	9.40195e-57	2.26981e-58	down	0.5	0.0420192	560	43.7575	-10.0243	6.12745e-88	6.71913e-90	down
comp35527_c0_seq1	734	ath:AT3G15280 hypothetical protein	34	2.59127	874	69.8266	-4.75205	2.79139e-203	1.96833e-205	down	27	2.28449	3102	244.036	-6.73908	0	0	down
comp63039_c0_seq1	731	ath:AT1G63060 hypothetical protein	0.5	0.0382633	363	29.1202	-9.57185	8.57167e-65	1.81328e-66	down	3	0.254874	1133	89.4996	-8.45595	1.2954e-217	6.28079e-220	down
comp16821_c0_seq1	715	ath:AT4G35650 isocitrate dehydrogenase, putative / NAD+ isocitrate dehydrogenase, putative; K00030 isocitrate dehydrogenase (NAD+) [EC:1.1.1.41]	1	0.0782391	63	5.16702	-6.0453	8.65385e-16	6.89622e-17	down	0.5	0.0434296	157	12.6795	-8.1896	2.47702e-31	6.35061e-33	down
comp40546_c0_seq1	714	ath:AT5G01760 VHS domain-containing protein / GAT domain-containing protein	4	0.313395	114	9.36294	-4.90091	2.50106e-27	1.23098e-28	down	9	0.782828	344	27.8207	-5.15132	2.862e-77	3.56998e-79	down
comp33991_c0_seq1	710	ath:AT1G44414 hypothetical protein	34	2.67886	638	52.6948	-4.29797	3.35384e-142	3.39069e-144	down	233	20.3807	2045	166.32	-3.02868	0	0	down
comp40427_c0_seq1	706	ath:AT5G26060 S1 self-incompatibility protein-related	0.5	0.0396182	76	6.31269	-7.31595	7.53058e-18	5.38477e-19	down	1	0.0879665	435	35.5789	-8.65985	7.90806e-82	9.29587e-84	down
comp69487_c0_seq1	706	ath:AT3G60100 CSY5; CSY5 (citrate synthase 5); citrate (SI)-synthase/ transferase, transferring acyl groups, acyl groups converted into alkyl on transfer; K01647 citrate synthase [EC:2.3.3.1]	17	1.34702	246	20.4332	-3.92307	2.29702e-52	5.99755e-54	down	13	1.14356	588	48.0929	-5.39422	6.84763e-133	5.16355e-135	down
comp67031_c0_seq1	703	ath:AT2G25890 glycine-rich protein / oleosin	7	0.557022	214	17.8511	-5.00213	5.67441e-51	1.53141e-52	down	3	0.265026	517	42.4662	-7.32404	2.08681e-110	1.88242e-112	down
comp48615_c0_seq1	700		1	0.0799156	133	11.1419	-7.1233	4.48885e-31	1.95351e-32	down	8	0.709764	437	36.0489	-5.66647	2.98888e-99	2.95732e-101	down
comp104045_c0_seq1	696		5	0.401875	66	5.56084	-3.79049	2.76319e-14	2.38586e-15	down	5	0.446152	186	15.4316	-5.11221	6.96409e-42	1.43112e-43	down
comp43578_c0_seq1	689	ath:AT5G46795 MSP2; MSP2 (microspore-specific promoter 2)	0.5	0.0405957	180	15.32	-8.55987	8.81959e-37	3.29311e-38	down	2	0.180274	613	51.3747	-8.15473	1.15728e-121	9.65637e-124	down
comp44712_c0_seq1	686	ath:AT4G35650 isocitrate dehydrogenase, putative / NAD+ isocitrate dehydrogenase, putative; K00030 isocitrate dehydrogenase (NAD+) [EC:1.1.1.41]	3	0.24464	64	5.47094	-4.48306	3.44159e-15	2.83079e-16	down	2	0.181062	261	21.9697	-6.92289	2.18489e-57	3.40903e-59	down
comp23499_c0_seq1	682	ath:AT1G26690 emp24/gp25L/p24 family protein	6	0.492149	105	9.0284	-4.1973	1.16276e-23	6.48025e-25	down	42	3.82461	322	27.2634	-2.83358	5.39246e-49	9.6374e-51	down
comp59538_c0_seq1	680	ath:AT2G47040 VGD1; VGD1 (VANGUARD1); enzyme inhibitor/ pectinesterase	1	0.0822661	641	55.2783	-9.3922	8.21675e-117	1.00057e-118	down	1	0.0913299	4841	411.088	-12.1361	0	0	down
comp70285_c0_seq1	677	ath:AT5G14995 hypothetical protein	1	0.0826306	67	5.80353	-6.13411	1.0274e-16	7.77776e-18	down	8	0.733877	468	39.9177	-5.76535	2.64072e-106	2.46024e-108	down
comp19626_c0_seq1	675	ath:AT3G28790 hypothetical protein	1	0.0828755	4124	358.278	-12.0778	0	0	down	10	0.920064	14644	1252.75	-10.4111	0	0	down
comp49015_c0_seq1	674	ath:AT1G80660 AHA9; AHA9; hydrogen-exporting ATPase, phosphorylative mechanism; K01535 H+-transporting ATPase [EC:3.6.3.6]	4	0.331994	104	9.04855	-4.76846	8.87386e-25	4.73698e-26	down	8	0.737143	459	39.3243	-5.73733	2.90956e-104	2.75581e-106	down
comp24649_c0_seq1	671	ath:AT4G17500 ATERF-1 (ETHYLENE RESPONSIVE ELEMENT BINDING FACTOR 1); DNA binding / transcription activator/ transcription factor; K09286 EREBP-like factor	180	15.0065	690	60.3021	-2.00662	2.07219e-74	3.88477e-76	down	332	30.7282	830	71.4273	-1.21691	7.31214e-41	1.53047e-42	down
comp59578_c0_seq1	667	ath:AT4G13560 UNE15; UNE15 (unfertilized embryo sac 15)	68	5.70312	626	55.0369	-3.27058	1.95252e-115	2.40803e-117	down	242	22.5326	2898	250.889	-3.47696	0	0	down
comp18400_c0_seq1	665	ath:AT1G19730 ATTRX4; ATTRX4; oxidoreductase, acting on sulfur group of donors, disulfide as acceptor	87	7.31859	406	35.8022	-2.29041	6.9872e-52	1.8491e-53	down	55	5.13645	815	70.7692	-3.78428	2.48492e-158	1.59009e-160	down
comp36927_c0_seq1	664	ath:AT3G51030 ATTRX1; ATTRX1; oxidoreductase, acting on sulfur group of donors, disulfide as acceptor	167	14.0695	459	40.5369	-1.52667	3.4077e-34	1.35827e-35	down	141	13.1878	415	36.0901	-1.4524	5.69222e-27	1.65113e-28	down
comp23418_c0_seq1	660	ath:AT5G44300 dormancy/auxin associated family protein	0.5	0.0423795	1395	123.947	-11.5141	7.12307e-183	5.54725e-185	down	2	0.188195	3965	346.903	-10.8481	0	0	down
comp43614_c0_seq1	659	ath:AT5G07530 GRP17; GRP17 (GLYCINE RICH PROTEIN 17); lipid binding	36	3.05595	129	11.4792	-1.90932	1.23762e-13	1.10682e-14	down	2	0.188481	1555	136.255	-9.49768	1.42398e-262	5.88066e-265	down
comp60954_c0_seq1	658	ath:AT4G13230 late embryogenesis abundant domain-containing protein / LEA domain-containing protein	0.5	0.0425083	215	19.161	-8.81621	1.59072e-42	5.08587e-44	down	0.5	0.0471917	1936	169.898	-11.8138	1.15498e-226	5.33953e-229	down
comp21093_c0_seq1	656	ath:AT3G55890 yippee family protein	18	1.53496	207	18.5043	-3.59158	1.44026e-41	4.73739e-43	down	6	0.568027	404	35.562	-5.96823	1.04659e-91	1.11225e-93	down
comp60456_c0_seq1	647	ath:AT2G16505 hypothetical protein	0.5	0.043231	194	17.5834	-8.66793	4.17442e-39	1.45671e-40	down	0.5	0.0479941	2247	200.543	-12.0288	3.75845e-253	1.621e-255	down
comp45699_c0_seq1	643	ath:AT3G45320 hypothetical protein	17	1.479	86	7.8432	-2.40682	3.05246e-12	2.97665e-13	down	19	1.83512	188	16.8832	-3.20164	2.72701e-32	6.85318e-34	down
comp67685_c0_seq1	641	ath:AT1G26720 hypothetical protein	0.5	0.0436357	132	12.076	-8.11241	1.86617e-28	8.84147e-30	down	2	0.193773	649	58.4649	-8.23706	1.04956e-127	8.28415e-130	down
comp51095_c0_seq1	639	ath:AT4G32717 SCRL24; SCRL24 (SCR-Like 24)	0.5	0.0437723	250	22.9427	-9.0338	4.60921e-48	1.31866e-49	down	0.5	0.0485949	1028	92.8968	-10.9006	1.04839e-140	7.51397e-143	down
comp19898_c0_seq1	639	ath:AT3G07820 polygalacturonase 3 (PGA3) / pectinase	3	0.262634	239	21.9332	-6.38392	2.34796e-57	5.61192e-59	down	0.5	0.0485949	2338	211.277	-12.086	1.09953e-260	4.60275e-263	down
comp72857_c0_seq1	636	ath:AT5G60460 sec61beta family protein; K09481 protein transport protein SEC61 subunit beta	30	2.63872	102	9.40478	-1.83355	2.07143e-10	2.31064e-11	down	103	10.0578	264	23.9693	-1.25288	6.02136e-14	3.06716e-15	down
comp46318_c0_seq1	626	ath:AT5G09590 MTHSC70-2 (MITOCHONDRIAL HSP70 2); ATP binding; K03283 heat shock 70kDa protein 1/8	499	44.5919	1036	97.049	-1.12193	1.11142e-47	3.20409e-49	down	592	58.7313	2906	268.059	-2.19035	0	0	down
comp40181_c0_seq1	626	ath:AT1G71880 SUC1; SUC1 (Sucrose-proton symporter 1); carbohydrate transmembrane transporter/ sucrose:hydrogen symporter/ sugar:hydrogen symporter	10	0.893625	446	41.7798	-5.54699	1.61498e-107	2.1541e-109	down	6	0.595249	726	66.9685	-6.81385	5.16635e-160	3.26952e-162	down
comp21257_c0_seq1	621	ath:AT3G11740 hypothetical protein	4	0.360328	63	5.94915	-4.0453	3.19574e-14	2.77088e-15	down	0.5	0.0500035	679	63.1374	-10.3023	3.17062e-102	3.0433e-104	down
comp73381_c0_seq1	610	ath:AT5G11110 ATSPS2F (SUCROSE PHOSPHATE SYNTHASE 2F); sucrose-phosphate synthase	16	1.4673	102	9.80564	-2.74045	1.77619e-16	1.36187e-17	down	16	1.62897	262	24.8016	-3.92841	2.10405e-52	3.57648e-54	down
comp44516_c0_seq1	610	ath:AT3G11050 ATFER2; ATFER2 (ferritin 2); binding / ferric iron binding / oxidoreductase/ transition metal ion binding	6	0.550239	116	11.1515	-4.34104	1.64406e-26	8.29201e-28	down	0.5	0.0509052	346	32.7533	-9.32961	5.52782e-60	8.32106e-62	down
comp38558_c0_seq1	609	ath:AT3G28790 hypothetical protein	0.5	0.0459285	86	8.28108	-7.49428	7.83498e-20	5.08712e-21	down	1	0.101978	2497	236.761	-11.181	0	0	down
comp59148_c0_seq1	604	ath:AT5G05220 hypothetical protein	40	3.7047	1630	158.255	-5.41675	0	0	down	505	51.925	4758	454.879	-3.13098	0	0	down
comp77988_c0_seq1	603	ath:AT5G61630 hypothetical protein	1	0.092771	61	5.93223	-5.99876	2.53818e-15	2.06974e-16	down	0.5	0.0514961	249	23.8446	-8.85498	6.18484e-46	1.17291e-47	down
comp115813_c0_seq1	598	ath:AT5G10000 ATFD4; ATFD4 (ferredoxin 4); 2 iron, 2 sulfur cluster binding / electron carrier/ iron-sulfur cluster binding; K02639 ferredoxin	1	0.0935467	52	5.09927	-5.76846	3.39816e-13	3.11817e-14	down	2	0.207707	113	10.9115	-5.71516	5.70064e-26	1.70138e-27	down
comp56217_c0_seq1	598	ath:AT3G62170 VGDH2; VGDH2 (Vanguard 1 homolog 2); enzyme inhibitor/ pectinesterase	0.5	0.0467734	458	44.9128	-9.90722	7.32814e-78	1.32297e-79	down	2	0.207707	2220	214.368	-10.0113	0	0	down
comp40474_c0_seq1	597	ath:AT3G02480 ABA-responsive protein-related	3	0.28111	1698	166.79	-9.21268	0	0	down	10	1.04027	5324	514.958	-8.95135	0	0	down
comp61903_c0_seq1	596	ath:AT3G23727 SCRL12; SCRL12 (SCR-Like 12)	0.5	0.0469303	241	23.7125	-8.98091	1.16841e-46	3.44529e-48	down	0.5	0.052101	1230	119.17	-11.1594	2.8897e-161	1.81449e-163	down
comp52666_c1_seq1	596	ath:AT2G38480 integral membrane protein, putative	24	2.25266	64	6.29708	-1.48306	2.76534e-05	5.3338e-06	down	8	0.833615	64	6.20072	-2.89498	2.20912e-10	1.46047e-11	down
comp26754_c0_seq1	592	ath:AT5G37730 hypothetical protein	10	0.944948	56	5.54718	-2.55345	8.9077e-09	1.13629e-09	down	19	1.99321	65	6.34016	-1.66942	1.10269e-05	1.22106e-06	down
comp41187_c0_seq2	588		4	0.380551	253	25.2318	-6.05101	3.54084e-61	7.9316e-63	down	198	20.9127	2979	292.551	-3.80624	0	0	down
comp24915_c0_seq1	585	ath:AT1G52680 late embryogenesis abundant protein-related / LEA protein-related	5	0.478128	120	12.029	-4.65298	3.12788e-28	1.49388e-29	down	9	0.955451	875	86.3695	-6.4982	1.23606e-195	6.62027e-198	down
comp47042_c0_seq1	582	ath:AT4G28397 hypothetical protein	39	3.74862	153	15.4161	-2.04001	2.06074e-17	1.50826e-18	down	5	0.533542	426	42.2664	-6.30776	5.17582e-96	5.31814e-98	down
comp38481_c0_seq1	580	ath:AT3G25265 LCR4; LCR4 (Low-molecular-weight cysteine-rich 4)	0.5	0.0482249	213	21.5356	-8.80273	3.3343e-42	1.07643e-43	down	0.5	0.0535382	1096	109.117	-10.993	9.6122e-148	6.55725e-150	down
comp67026_c0_seq1	580	ath:AT3G14450 CID9; CID9 (CTC-Interacting Domain 9); RNA binding / protein binding	73	7.04084	157	15.8737	-1.17282	2.04926e-08	2.70608e-09	down	114	12.2067	380	37.8324	-1.63195	2.96877e-29	7.96704e-31	down
comp39330_c0_seq1	579	ath:AT2G39390 60S ribosomal protein L35 (RPL35B); K02918 large subunit ribosomal protein L35e	49	4.73421	181	18.3318	-1.95316	2.29809e-19	1.52384e-20	down	122	13.0859	349	34.8061	-1.41133	8.03147e-22	2.79153e-23	down
comp39437_c0_seq1	574		0.5	0.048729	660	67.4276	-10.4343	1.68131e-103	2.29971e-105	down	4	0.432783	7662	770.795	-10.7985	0	0	down
comp19404_c0_seq1	570	ath:AT5G07420 pectinesterase family protein	0.5	0.049071	397	40.8434	-9.70101	1.45527e-69	2.91161e-71	down	0.5	0.0544775	2282	231.179	-12.0511	4.6501e-256	1.97935e-258	down
comp18355_c0_seq1	561	ath:AT5G17480 APC1; APC1 (ARABIDOPSIS POLLEN CALCIUM-BINDING PROTEIN 1); calcium ion binding; K13448 calcium-binding protein CML	0.5	0.0498582	127	13.2754	-8.0567	1.48804e-27	7.2712e-29	down	0.5	0.0553515	947	97.4755	-10.7822	3.78962e-132	2.87898e-134	down
comp36256_c0_seq1	559	ath:AT5G12110 elongation factor 1B alpha-subunit 1 (eEF1Balpha1); K03232 elongation factor EF-1 beta subunit	36	3.60264	369	38.7097	-3.42557	6.0307e-71	1.18353e-72	down	157	17.4425	728	75.2018	-2.10816	1.26444e-78	1.54872e-80	down
comp39645_c0_seq1	556	ath:AT4G24580 REN1; REN1 (ROP1 ENHANCER 1); Rho GTPase activator/ Rho GTPase binding / phosphoinositide binding	5	0.503066	50	5.27352	-3.38995	3.44291e-10	3.90389e-11	down	0.5	0.0558492	103	10.6972	-7.58148	6.72814e-22	2.33331e-23	down
comp76553_c0_seq1	551	ath:AT5G05850 leucine-rich repeat family protein	41	4.16257	94	10.0042	-1.26506	5.89269e-06	1.0287e-06	down	12	1.35254	154	16.139	-3.57681	4.98621e-29	1.34865e-30	down
comp62137_c0_seq1	549	ath:AT5G48210 hypothetical protein	209	21.2963	563	60.137	-1.49765	1.23613e-40	4.16047e-42	down	15	1.69684	832	87.5104	-5.68853	9.74886e-189	5.38634e-191	down
comp81755_c0_seq1	549	ath:AT5G03480 nucleic acid binding / nucleotide binding	23	2.34361	90	9.61338	-2.03631	1.51074e-10	1.66211e-11	down	12	1.35747	209	21.9828	-4.01738	1.81009e-42	3.6738e-44	down
comp22798_c0_seq1	545	ath:AT2G46400 WRKY46; WRKY46; transcription factor	30	3.07932	114	12.2663	-1.99402	8.18481e-13	7.72425e-14	down	34	3.8744	96	10.1715	-1.39248	2.44611e-06	2.46442e-07	down
comp25152_c0_seq1	544	ath:AT1G61566 RALFL9; RALFL9 (ralf-like 9); signal transducer	0.5	0.0514163	357	38.4835	-9.5478	6.09778e-64	1.30721e-65	down	0.5	0.0570812	2133	226.413	-11.9537	1.39909e-243	6.23142e-246	down
comp43355_c0_seq1	543	ath:AT3G14940 ATPPC3; ATPPC3 (PHOSPHOENOLPYRUVATE CARBOXYLASE 3); phosphoenolpyruvate carboxylase; K01595 phosphoenolpyruvate carboxylase [EC:4.1.1.31]	14	1.44231	109	11.7715	-3.02885	2.55687e-19	1.69833e-20	down	57	6.51924	269	28.6062	-2.13355	9.68579e-30	2.56926e-31	down
comp24819_c0_seq1	540	ath:AT4G13560 UNE15; UNE15 (unfertilized embryo sac 15)	1	0.103594	278	30.1896	-8.18696	1.01218e-58	2.36048e-60	down	0.5	0.057504	2081	222.529	-11.918	3.679e-239	1.64896e-241	down
comp38603_c0_seq1	540	ath:AT1G71890 SUC5; SUC5; carbohydrate transmembrane transporter/ sucrose:hydrogen symporter/ sugar:hydrogen symporter	202	20.9261	465	50.4969	-1.2709	2.11988e-26	1.07309e-27	down	35	4.02528	1373	146.82	-5.18882	0	0	down
comp40025_c0_seq2	538	ath:AT5G26673 hypothetical protein	0.5	0.0519897	484	52.7556	-9.98688	2.60199e-81	4.53168e-83	down	1	0.115436	5389	578.408	-12.2908	0	0	down
comp60759_c0_seq1	538		2	0.207959	126	13.7339	-6.0453	8.18369e-31	3.59218e-32	down	12	1.38523	1318	141.463	-6.67415	2.21195e-292	8.26179e-295	down
comp51779_c0_seq2	537	ath:AT2G26020 PDF1.2b (plant defensin 1.2b)	0.5	0.0520865	561	61.2624	-10.1999	2.98551e-91	4.69234e-93	down	1	0.115651	18578	1997.71	-14.0763	0	0	down
comp50205_c0_seq2	536		0.5	0.0521837	190	20.7871	-8.63788	1.90477e-38	6.78849e-40	down	0.5	0.0579331	1028	110.748	-10.9006	1.04839e-140	7.51397e-143	down
comp42250_c0_seq1	532	ath:AT3G12145 FLR1; FLR1; enzyme inhibitor/ transcription factor binding	2	0.210304	389	42.8789	-7.67165	5.34523e-86	8.82495e-88	down	5	0.583687	1043	113.209	-7.59958	1.02425e-217	4.95168e-220	down
comp42642_c0_seq2	530	ath:AT3G62100 IAA30; IAA30 (INDOLE-3-ACETIC ACID INDUCIBLE 30); transcription factor	22	2.32208	71	7.85576	-1.75834	3.97711e-07	6.00419e-08	down	37	4.33559	219	23.8603	-2.46032	9.13233e-29	2.49711e-30	down
comp42879_c0_seq2	530	ath:AT1G79520 cation efflux family protein	37	3.90531	117	12.9454	-1.72893	5.84204e-11	6.21726e-12	down	17	1.99203	87	9.47877	-2.25046	1.19902e-10	7.77896e-12	down
comp43293_c0_seq1	529	ath:AT1G06250 lipase class 3 family protein	25	2.64371	70	7.75976	-1.55345	4.88238e-06	8.42581e-07	down	34	3.99158	127	13.863	-1.7962	1.55589e-11	9.40786e-13	down
comp46062_c0_seq2	528		0.5	0.0529744	212	23.5455	-8.79594	4.82956e-42	1.56702e-43	down	0.5	0.0588109	2221	242.898	-12.012	5.54264e-251	2.41395e-253	down
comp68938_c0_seq1	519	ath:AT3G21150 zinc finger (B-box type) family protein	31	3.34137	215	24.2928	-2.86202	2.069e-35	7.99781e-37	down	88	10.5302	199	22.1408	-1.07218	1.86472e-08	1.47367e-09	down
comp23465_c0_seq1	514	ath:AT5G59040 COPT3; COPT3; copper ion transmembrane transporter/ high affinity copper ion transmembrane transporter	79	8.59793	158	18.026	-1.06802	2.13781e-07	3.13388e-08	down	41	4.95385	358	40.2187	-3.02125	5.92553e-58	9.16195e-60	down
comp21823_c0_seq1	512	ath:AT3G04620 nucleic acid binding	6	0.655558	90	10.3081	-3.97491	8.97079e-20	5.84046e-21	down	18	2.18336	296	33.3834	-3.93451	3.29835e-59	5.01384e-61	down
comp62145_c0_seq1	510	ath:AT1G44191 hypothetical protein	175	19.1954	571	65.6556	-1.77416	2.37043e-52	6.19593e-54	down	74	9.01122	1199	135.756	-3.91314	4.3152e-238	1.9402e-240	down
comp41870_c0_seq1	503	ath:AT1G61566 RALFL9; RALFL9 (ralf-like 9); signal transducer	0.5	0.0556073	1447	168.697	-11.5669	5.94836e-188	4.50608e-190	down	0.5	0.0617339	7776	892.682	-13.8198	0	0	down
comp19896_c0_seq1	501	ath:AT2G28355 LCR5; LCR5 (Low-molecular-weight cysteine-rich 5)	0.5	0.0558293	95	11.1197	-7.63788	1.38861e-21	8.43107e-23	down	0.5	0.0619804	1343	154.791	-11.2862	2.42681e-172	1.4195e-174	down
comp65651_c0_seq1	499	ath:AT3G14990 4-methyl-5(b-hydroxyethyl)-thiazole monophosphate biosynthesis protein, putative	286	32.0623	800	94.0146	-1.552	1.60042e-60	3.62125e-62	down	46	5.72505	121	14.0021	-1.29028	5.03734e-07	4.65011e-08	down
comp36580_c0_seq1	494	ath:AT2G44450 BGLU15; BGLU15 (BETA GLUCOSIDASE 15); catalytic/ cation binding / hydrolase, hydrolyzing O-glycosyl compounds; K01188 beta-glucosidase [EC:3.2.1.21]	13	1.47213	112	13.2953	-3.17493	1.11084e-20	6.98994e-22	down	1	0.125717	252	29.4566	-7.87226	1.33627e-51	2.29401e-53	down
comp44322_c0_seq1	493	ath:AT4G37260 MYB73; MYB73 (MYB DOMAIN PROTEIN 73); DNA binding / transcription factor; K09422 myb proto-oncogene protein, plant	43	4.87923	185	22.0055	-2.17314	1.41231e-22	8.259e-24	down	24	3.02333	64	7.49621	-1.31002	0.000394587	5.79598e-05	down
comp60369_c0_seq1	491	ath:AT2G16535 hypothetical protein	1	0.113933	53	6.32995	-5.79594	1.96006e-13	1.77567e-14	down	2	0.252971	1468	172.645	-9.41462	1.08084e-250	4.72256e-253	down
comp48032_c0_seq1	484	ath:AT4G25590 ADF7; ADF7 (actin depolymerizing factor 7); actin binding	0.5	0.0577902	133	16.1143	-8.1233	1.23465e-28	5.81365e-30	down	0.5	0.0641574	619	73.8506	-10.1688	4.04867e-95	4.19424e-97	down
comp82060_c0_seq1	483	ath:AT3G27820 MDAR4; MDAR4 (MONODEHYDROASCORBATE REDUCTASE 4); monodehydroascorbate reductase (NADH); K08232 monodehydroascorbate reductase (NADH) [EC:1.6.5.4]	3	0.347459	76	9.22725	-4.73098	2.89495e-18	2.02905e-19	down	0.5	0.0642902	196	23.4324	-8.50969	1.03764e-37	2.29761e-39	down
comp102661_c0_seq1	480	ath:AT2G45610 hydrolase	0.5	0.0582718	48	5.86416	-6.65298	5.31688e-12	5.26087e-13	down	5	0.64692	112	13.4736	-4.38041	4.72022e-24	1.50291e-25	down
comp60693_c0_seq1	479	ath:AT4G13560 UNE15; UNE15 (unfertilized embryo sac 15)	0.5	0.0583935	550	67.3338	-10.1713	7.41927e-90	1.18605e-91	down	0.5	0.0648271	1872	225.673	-11.7653	4.54921e-221	2.17365e-223	down
comp22173_c0_seq1	475	ath:AT5G48140 polygalacturonase, putative / pectinase, putative	0.5	0.0588852	665	82.0982	-10.4452	4.17014e-104	5.67443e-106	down	1	0.130746	5995	728.793	-12.4445	0	0	down
comp45894_c0_seq1	470	ath:AT4G11030 long-chain-fatty-acid--CoA ligase, putative / long-chain acyl-CoA synthetase, putative; K01897 long-chain acyl-CoA synthetase [EC:6.2.1.3]	8	0.952186	80	9.98155	-3.38995	8.01742e-16	6.37203e-17	down	13	1.71778	194	23.8348	-3.79446	4.93734e-38	1.08769e-39	down
comp41543_c0_seq1	468	ath:AT1G63180 UGE3; UGE3 (UDP-D-glucose/UDP-D-galactose 4-epimerase 3); UDP-glucose 4-epimerase/ protein dimerization; K01784 UDP-glucose 4-epimerase [EC:5.1.3.2]	5	0.59766	154	19.2966	-5.01288	6.79171e-37	2.52824e-38	down	14	1.85782	471	58.1144	-4.96721	1.00315e-104	9.45904e-107	down
comp24492_c0_seq1	465	ath:AT1G11680 CYP51G1 (CYTOCHROME P450 51G1); oxygen binding / sterol 14-demethylase; K05917 cytochrome P450, family 51 (sterol 14-demethylase) [EC:1.14.13.70]	32	3.8497	84	10.5933	-1.46034	1.57138e-06	2.54384e-07	down	26	3.4725	67	8.32013	-1.26063	0.000439931	6.52279e-05	down
comp34225_c0_seq1	463	ath:AT2G38905 hydrophobic protein, putative / low temperature and salt responsive protein, putative	0.5	0.0604114	256	32.4239	-9.06802	5.42301e-49	1.52192e-50	down	1	0.134135	582	72.5856	-9.07986	5.80392e-104	5.50541e-106	down
comp60767_c0_seq1	460	ath:AT1G09070 SRC2; SRC2 (SOYBEAN GENE REGULATED BY COLD-2); protein binding	546	66.3995	1246	158.842	-1.25835	1.56328e-68	3.16754e-70	down	374	50.4935	855	107.329	-1.08787	3.11026e-35	7.27711e-37	down
comp61118_c0_seq1	459		1	0.121876	189	24.1465	-7.63026	3.05416e-42	9.84696e-44	down	10	1.35304	2164	272.241	-7.65254	0	0	down
comp21229_c0_seq1	455	ath:AT1G64195 hypothetical protein	0.5	0.0614736	135	17.3992	-8.14484	5.39902e-29	2.51894e-30	down	0.5	0.0682465	481	61.0439	-9.80488	5.11158e-78	6.32563e-80	down
comp42452_c0_seq2	451	ath:AT5G52360 ADF10; ADF10 (ACTIN DEPOLYMERIZING FACTOR 10); actin binding	0.5	0.0620188	92	11.9624	-7.59158	5.27932e-21	3.27565e-22	down	0.5	0.0688518	342	43.7883	-9.31283	2.00477e-59	3.03474e-61	down
comp37278_c0_seq1	451	ath:AT5G25400 phosphate translocator-related	0.5	0.0620188	64	8.32164	-7.06802	2.11026e-15	1.71423e-16	down	3	0.413111	166	21.254	-5.68506	6.13578e-38	1.35344e-39	down
comp24844_c0_seq1	451	ath:AT5G07520 GRP18; GRP18 (GLYCINE-RICH PROTEIN 18); lipid binding / nutrient reservoir	0.5	0.0620188	59	7.67152	-6.95066	2.34049e-14	2.01227e-15	down	6	0.826222	168	21.51	-4.70234	6.1277e-37	1.38102e-38	down
comp52744_c1_seq1	451	ath:AT5G07430 pectinesterase family protein	11	1.36441	141	18.3336	-3.74814	2.01989e-29	9.28378e-31	down	12	1.65244	735	94.1064	-5.83162	9.09783e-167	5.52673e-169	down
comp43623_c0_seq2	451	ath:AT3G46520 ACT12; ACT12 (ACTIN-12); structural constituent of cytoskeleton; K10355 actin, other eukaryote	43	5.33362	209	27.1754	-2.34911	7.36408e-28	3.56401e-29	down	28	3.8557	694	88.8569	-4.52642	3.70854e-149	2.49853e-151	down
comp44816_c0_seq1	451	ath:AT3G12580 HSP70; HSP70 (heat shock protein 70); ATP binding; K03283 heat shock 70kDa protein 1/8	132	16.373	5752	747.908	-5.51347	0	0	down	3493	480.999	14805	1895.57	-1.97853	0	0	down
comp58719_c0_seq1	450	ath:AT5G59720 HSP18.2 (heat shock protein 18.2)	148	18.3984	2431	316.795	-4.1059	0	0	down	475	65.5546	9852	1264.21	-4.2694	0	0	down
comp14546_c0_seq1	445	ath:AT5G66020 ATSAC1B (SUPPRESSOR OF ACTIN 1B); phosphatidylinositol-4,5-bisphosphate 5-phosphatase	1	0.12571	45	5.93005	-5.55987	1.64435e-11	1.6779e-12	down	1	0.13956	98	12.7167	-6.50969	2.92024e-22	9.96065e-24	down
comp37967_c0_seq1	443	ath:AT4G16190 cysteine proteinase, putative; K01376 [EC:3.4.22.-]	9	1.1365	108	14.2964	-3.65298	2.61888e-22	1.54706e-23	down	22	3.08419	470	61.2636	-4.31207	7.55699e-99	7.53047e-101	down
comp34500_c0_seq1	431		0.5	0.0648967	89	12.1093	-7.54375	2.02131e-20	1.28464e-21	down	0.5	0.0720468	863	115.622	-10.6482	4.64594e-123	3.8111e-125	down
comp60439_c0_seq1	429		1	0.130398	102	13.9428	-6.74045	1.59144e-24	8.59335e-26	down	11	1.59242	1391	187.231	-6.87746	2.28882e-305	8.29086e-308	down
comp39598_c0_seq1	417	ath:AT1G77510 ATPDIL1-2 (PDI-LIKE 1-2); protein disulfide isomerase; K01829 protein disulfide-isomerase [EC:5.3.4.1]	0.5	0.0670755	44	6.1876	-6.52745	4.01204e-11	4.21461e-12	down	1	0.148931	112	15.5092	-6.70234	3.69595e-25	1.13146e-26	down
comp74139_c0_seq1	409		5	0.683875	85	12.1871	-4.15548	3.38395e-19	2.2683e-20	down	0.5	0.0759222	225	31.7664	-8.70876	2.86996e-42	5.83304e-44	down
comp37427_c0_seq1	408	ath:AT2G44160 MTHFR2; MTHFR2 (METHYLENETETRAHYDROFOLATE REDUCTASE 2); methylenetetrahydrofolate reductase (NADPH); K00297 methylenetetrahydrofolate reductase (NADPH) [EC:1.5.1.20]	6	0.822661	63	9.05495	-3.46034	7.92429e-13	7.47054e-14	down	1	0.152217	154	21.7956	-7.16177	1.56769e-33	3.81819e-35	down
comp70250_c0_seq1	406	ath:AT1G69920 ATGSTU12 (GLUTATHIONE S-TRANSFERASE TAU 12); glutathione transferase	54	7.44042	117	16.8992	-1.1835	1.43816e-06	2.31228e-07	down	40	6.11865	125	17.7784	-1.53884	3.05009e-09	2.2329e-10	down
comp24459_c0_seq1	404	ath:AT5G05410 DREB2A; DREB2A; DNA binding / transcription activator/ transcription factor	18	2.49242	162	23.5147	-3.23794	4.34915e-30	1.95276e-31	down	28	4.30426	183	26.1564	-2.60333	1.15389e-25	3.47718e-27	down
comp21430_c0_seq1	401	vvi:100262649 GSVIVT00018847001; probable oxygen-evolving enhancer protein 2	23	3.20858	101	14.7701	-2.20267	7.01708e-13	6.57653e-14	down	54	8.36318	235	33.8401	-2.01661	2.91239e-24	9.19911e-26	down
comp15294_c0_seq1	401	ath:AT1G75030 ATLP-3; ATLP-3	70	9.76525	175	25.5917	-1.38995	7.6055e-12	7.60399e-13	down	13	2.01336	219	31.5361	-3.96933	3.71708e-44	7.319e-46	down
comp29595_c0_seq1	400	ath:AT4G37640 ACA2; ACA2 (CALCIUM ATPASE 2); calcium ion transmembrane transporter/ calcium-transporting ATPase/ calmodulin binding; K01537 Ca2+-transporting ATPase [EC:3.6.3.8]	0.5	0.0699262	83	12.1681	-7.44306	3.04461e-19	2.0348e-20	down	0.5	0.0776304	144	20.7879	-8.06491	3.95893e-29	1.06745e-30	down
comp36758_c0_seq1	395	ath:AT1G21750 ATPDIL1-1 (PDI-LIKE 1-1); protein disulfide isomerase	1	0.141623	133	19.7451	-7.1233	4.48885e-31	1.95351e-32	down	3	0.471678	250	36.547	-6.2758	1.54608e-56	2.45589e-58	down
comp37515_c0_seq1	388	ath:AT1G57590 carboxylesterase	1	0.144178	73	11.0331	-6.25784	4.32713e-18	3.0589e-19	down	1	0.160063	207	30.8068	-7.58847	1.59924e-43	3.185e-45	down
comp48757_c1_seq1	383	ath:AT3G57240 BG3; BG3 (BETA-1,3-GLUCANASE 3); cellulase/ hydrolase, hydrolyzing O-glycosyl compounds	294	42.9416	866	132.594	-1.62657	4.87067e-70	9.70354e-72	down	702	113.831	1536	231.58	-1.02462	3.85642e-57	6.06056e-59	down
comp22916_c0_seq1	380	rcu:RCOM_1470440 UDP-glucose 6-dehydrogenase, putative (EC:1.1.1.22)	69	10.1577	162	24.9998	-1.29935	5.03209e-10	5.78493e-11	down	87	14.2186	195	29.6319	-1.05937	3.77508e-08	3.07065e-09	down
comp35931_c0_seq1	379	ath:AT4G33465 SCRL22; SCRL22 (SCR-Like 22)	0.5	0.0738007	44	6.80799	-6.52745	4.01204e-11	4.21461e-12	down	0.5	0.0819318	151	23.0063	-8.13339	2.55126e-30	6.67761e-32	down
comp25118_c0_seq1	375	ath:AT1G56060 hypothetical protein	14	2.08846	41	6.41148	-1.61822	0.000433345	0.000103296	down	42	6.95569	97	14.9365	-1.10258	0.000118874	1.56834e-05	down
comp24674_c0_seq1	355	ath:AT1G01050 AtPPa1; AtPPa1 (Arabidopsis thaliana pyrophosphorylase 1); inorganic diphosphatase; K01507 inorganic pyrophosphatase [EC:3.6.1.1]	60	9.45481	144	23.787	-1.33105	2.59271e-09	3.16122e-10	down	63	11.0213	342	55.6296	-2.33556	4.4827e-42	9.1614e-44	down
comp19608_c0_seq1	349	ath:AT5G15190 hypothetical protein	19	3.8371	51	10.7968	-1.49252	0.000201677	4.46524e-05	down	28	6.27769	101	21.0547	-1.74584	5.74408e-09	4.31804e-10	down
comp49986_c0_seq1	349	ath:AT3g22830	12	1.92347	1127	189.367	-6.62133	3.75101e-266	2.09263e-268	down	1004	178.661	2545	421.086	-1.23689	9.00529e-128	7.08249e-130	down
comp99143_c0_seq1	341	ath:AT1G05210 hypothetical protein	15	2.46075	57	9.80226	-1.99402	8.0331e-07	1.25312e-07	down	21	3.82461	70	11.8537	-1.63195	6.76366e-06	7.25566e-07	down
comp80232_c0_seq1	332	ath:AT2G03440 nodulin-related	16	2.69595	43	7.59515	-1.49428	0.000707611	0.000175801	down	4	0.748245	188	32.6985	-5.44957	8.65729e-43	1.75101e-44	down
comp73313_c0_seq1	328	ath:AT3G22320 NRPB5; NRPB5; DNA binding / DNA-directed RNA polymerase; K03013 DNA-directed RNA polymerase II subunit E	22	3.75214	80	14.3028	-1.93052	6.99121e-09	8.81722e-10	down	13	2.46145	204	35.9141	-3.86697	1.76763e-40	3.70723e-42	down
comp58757_c0_seq2	325	ath:AT1G05040 hypothetical protein	8	0.804906	59	6.22276	-2.95066	1.42461e-10	1.56432e-11	down	5	0.558492	110	11.4242	-4.35441	1.44993e-23	4.69828e-25	down
comp69229_c0_seq1	312	ath:AT2G32890 RALFL17 (RALF-LIKE 17); signal transducer	0.5	0.0896489	79	14.8484	-7.3718	1.88839e-18	1.31314e-19	down	0.5	0.0995262	358	66.2578	-9.3788	1.19162e-61	1.75428e-63	down
comp85678_c0_seq1	305	ath:AT1G77510 ATPDIL1-2 (PDI-LIKE 1-2); protein disulfide isomerase; K01829 protein disulfide-isomerase [EC:5.3.4.1]	3	0.550239	32	6.15256	-3.48306	5.89658e-07	9.07147e-08	down	0.5	0.10181	84	15.9033	-7.2873	2.35197e-18	9.40303e-20	down
comp38580_c0_seq1	305	ath:AT1G55570 sks12; sks12 (SKU5 Similar 12); copper ion binding / oxidoreductase; K00423 L-ascorbate oxidase [EC:1.10.3.3]	1	0.183413	59	11.3438	-5.95066	7.47181e-15	6.24573e-16	down	1	0.203621	202	38.2437	-7.55319	1.32738e-42	2.68848e-44	down
comp44011_c0_seq1	304	ath:AT2G19770 PRF5; PRF5 (PROFILIN5); actin binding / actin monomer binding	7	1.28811	377	72.7233	-5.81909	4.23164e-91	6.66286e-93	down	2	0.408581	907	172.283	-8.71994	4.30057e-169	2.55795e-171	down
comp31790_c0_seq1	302	ath:AT1G29140 pollen Ole e 1 allergen and extensin family protein	5	0.926174	33	6.40786	-2.79049	5.4418e-06	9.46021e-07	down	1	0.205643	246	47.0367	-7.8375	1.53779e-50	2.67464e-52	down
comp61554_c0_seq1	299	ath:AT1G07890 APX1; APX1 (ascorbate peroxidase 1); L-ascorbate peroxidase; K00434 L-ascorbate peroxidase [EC:1.11.1.11]	16	2.9935	190	37.2639	-3.63788	1.42657e-38	5.05191e-40	down	7	1.45395	538	103.901	-6.15909	1.22445e-121	1.02341e-123	down
comp62764_c0_seq1	298	ath:AT4G33355 lipid binding	0.5	0.0938606	149	29.3208	-8.28719	1.81557e-31	7.78938e-33	down	13	2.70925	707	136.997	-5.66011	2.2066e-160	1.39333e-162	down
comp74896_c0_seq1	290	ath:AT5G25400 phosphate translocator-related	0.5	0.0964499	84	16.9858	-7.46034	1.93654e-19	1.2804e-20	down	0.5	0.107076	181	36.0404	-8.39483	2.70401e-35	6.31327e-37	down
comp60909_c0_seq1	289	ath:AT3G17800 hypothetical protein	226	43.7462	691	140.212	-1.68038	1.23623e-58	2.88648e-60	down	385	82.7341	839	167.638	-1.01879	4.1639e-31	1.06989e-32	down
comp34228_c0_seq1	283	ath:AT2G47030 VGDH1; VGDH1; enzyme inhibitor/ pectinesterase; K01051 pectinesterase [EC:3.1.1.11]	0.5	0.0988356	84	17.406	-7.46034	1.93654e-19	1.2804e-20	down	0.5	0.109725	277	56.52	-9.00872	4.16902e-50	7.30985e-52	down
comp109956_c0_seq1	280	ath:AT5G15950 adenosylmethionine decarboxylase family protein; K01611 S-adenosylmethionine decarboxylase [EC:4.1.1.50]	13	2.59726	45	9.42454	-1.85943	3.75953e-05	7.37011e-06	down	4	0.887205	51	10.5177	-3.56741	5.61442e-10	3.83796e-11	down
comp41297_c0_seq1	277	ath:AT3G23810 SAHH2; SAHH2 (S-ADENOSYL-L-HOMOCYSTEINE (SAH) HYDROLASE 2); adenosylhomocysteinase/ binding / catalytic; K01251 adenosylhomocysteinase [EC:3.3.1.1]	108	21.8109	498	105.428	-2.27313	6.37546e-63	1.3875e-64	down	38	8.51973	1016	211.798	-4.63574	1.99965e-220	9.58267e-223	down
comp23992_c0_seq1	272	ath:AT2G29500 17.6 kDa class I small heat shock protein (HSP17.6B-CI)	35	7.19828	5157	1111.82	-7.27105	0	0	down	1452	331.528	12017	2551.15	-2.94395	0	0	down
comp89063_c0_seq1	261	ath:AT2G47730 ATGSTF8 (ARABIDOPSIS THALIANA GLUTATHIONE S-TRANSFERASE PHI 8); glutathione binding / glutathione transferase; K00799 glutathione S-transferase [EC:2.5.1.18]	5	1.07167	24	5.39233	-2.33105	0.00063555	0.000155589	down	22	5.23485	87	19.2481	-1.87849	1.42876e-08	1.11604e-09	down
comp18724_c0_seq1	260	ath:AT3G49540 hypothetical protein	2	0.430315	59	13.3071	-4.95066	1.48069e-14	1.26015e-15	down	0.5	0.119431	486	107.937	-9.81979	1.1751e-78	1.43764e-80	down
comp70931_c0_seq1	247	ath:AT5G44640 BGLU13; BGLU13 (BETA GLUCOSIDASE 13); catalytic/ cation binding / hydrolase, hydrolyzing O-glycosyl compounds; K01188 beta-glucosidase [EC:3.2.1.21]	1	0.226482	158	37.5116	-7.3718	3.72002e-36	1.40902e-37	down	0.5	0.125717	314	73.4076	-9.1896	1.79848e-55	2.90752e-57	down
comp36519_c0_seq1	239	ath:AT4G34200 EDA9; EDA9 (embryo sac development arrest 9); ATP binding; K00058 D-3-phosphoglycerate dehydrogenase [EC:1.1.1.95]	24	5.6175	113	27.7259	-2.30324	4.48505e-15	3.71066e-16	down	3	0.779552	123	29.7177	-5.25253	5.40423e-28	1.52075e-29	down
comp69244_c0_seq1	238	ath:AT3G03080 NADP-dependent oxidoreductase, putative; K08070 2-alkenal reductase [EC:1.3.1.74]	1	0.235046	77	18.9723	-6.33481	5.34583e-19	3.62273e-20	down	4	1.04377	279	67.6917	-6.0191	2.15905e-63	3.10093e-65	down
comp22808_c0_seq1	238	ath:AT2G46140 late embryogenesis abundant protein, putative / LEA protein, putative	0.5	0.117523	242	59.6272	-8.98688	8.14446e-47	2.39407e-48	down	1	0.260943	445	107.967	-8.69264	2.20162e-83	2.53834e-85	down
comp72992_c0_seq1	228	ath:AT3G17020 universal stress protein (USP) family protein	3	0.736065	90	23.148	-4.97491	8.00414e-22	4.81332e-23	down	2	0.544775	211	53.4387	-6.61608	3.38788e-47	6.23627e-49	down
comp22101_c0_seq1	226	ath:AT5G06530 ABC transporter family protein	2	0.495053	21	5.449	-3.46034	7.62985e-05	1.57315e-05	down	3	0.824394	25	6.38763	-2.95388	0.000150404	2.02619e-05	down
comp16680_c0_seq1	219	ath:AT3G51490 TMT3; TMT3 (TONOPLAST MONOSACCHARIDE TRANSPORTER3); carbohydrate transmembrane transporter/ nucleoside transmembrane transporter/ sugar:hydrogen symporter	0.5	0.127719	27	7.22978	-5.82291	3.0028e-07	4.46631e-08	down	0.5	0.141791	103	27.1582	-7.58148	6.72814e-22	2.33331e-23	down
comp42841_c0_seq1	218	zma:100191561 hypothetical protein LOC100191561	0.5	0.128305	44	11.8359	-6.52745	4.01204e-11	4.21461e-12	down	0.5	0.142441	123	32.5804	-7.8375	1.73745e-25	5.26261e-27	down
comp76731_c0_seq1	215	ath:AT1G50310 STP9; STP9 (SUGAR TRANSPORTER 9); carbohydrate transmembrane transporter/ sugar:hydrogen symporter	1	0.26019	102	27.8207	-6.74045	1.59144e-24	8.59335e-26	down	0.5	0.144429	218	58.5499	-8.66317	3.49135e-41	7.27067e-43	down

## Sheet: Up regulated in CMS lines
			HYBP								YH
#Gene	Length	KEGG_Function	read_A	RPKM_A	read_B	RPKM_B	log2(Fold_change) normalized	q-value(Benjamini et al. 1995)	p-value	Result	read_A	RPKM_A	read_B	RPKM_B	log2(Fold_change) normalized	q-value(Benjamini et al. 1995)	p-value	Result
comp44420_c0_seq3	6145	ath:AT2G39580 hypothetical protein	1647	14.9934	559	5.33452	1.4909	1.39336e-111	1.78944e-113	up	855	8.64104	458	4.3038	1.00559	2.43359e-33	5.96487e-35	up
comp58619_c0_seq2	5627	ath:AT4G36540AT3G09840	6163	61.2696	33	0.343908	7.477	0	0	up	1547	17.074	87	0.892793	4.25733	0	0	up
comp58559_c1_seq4	4764	osa:4335940 Os04g0442900; hypothetical protein	5993	70.3724	28	0.344661	7.67369	0	0	up	28155	367.033	2320	28.1206	3.70621	0	0	up
comp53782_c0_seq27	4461	ath:AT1G17980 nucleotidyltransferase family protein; K00970 poly(A) polymerase [EC:2.7.7.19]	2446	30.6728	1047	13.7632	1.15614	6.50327e-112	8.33351e-114	up	857	11.9308	304	3.93505	1.60024	1.93927e-68	2.64313e-70	up
comp50253_c0_seq1	3085	ath:AT3G45140 LOX2; LOX2 (LIPOXYGENASE 2); lipoxygenase; K00454 lipoxygenase [EC:1.13.11.12]	52105	944.831	10964	208.41	2.18063	0	0	up	65573	1320.05	33950	635.467	1.05471	0	0	up
comp56592_c0_seq6	2813	ath:AT1G60720 hypothetical protein	1273	25.3156	390	8.13019	1.63867	4.88188e-99	6.98162e-101	up	1859	41.0423	943	19.3576	1.08421	1.95863e-81	2.3134e-83	up
comp42964_c0_seq1	2717		252	5.18849	0.5	0.0107916	8.90926	5.98777e-47	1.75418e-48	up	284	6.49158	70	1.48771	2.12548	1.48066e-33	3.60414e-35	up
comp18536_c0_seq1	2687	ath:AT5G09460 transcription factor/ transcription regulator	1570	32.686	688	15.015	1.12226	1.09741e-68	2.21893e-70	up	619	14.3069	315	6.76942	1.07961	3.36386e-27	9.68635e-29	up
comp55043_c0_seq1	2475	ath:AT4G12290 amine oxidase/ copper ion binding / quinone binding	3016	68.1688	1242	29.4274	1.21195	1.41025e-148	1.35785e-150	up	1159	29.0824	207	4.82952	2.5902	1.38519e-171	8.16094e-174	up
comp44966_c0_seq2	2378	ath:AT4G27710 CYP709B3; electron carrier/ heme binding / iron ion binding / monooxygenase/ oxygen binding	682	16.0436	151	3.72367	2.1072	1.02395e-74	1.90801e-76	up	415	10.8382	163	3.95808	1.45326	5.40259e-29	1.46356e-30	up
comp56001_c0_seq5	2330	ath:AT3G21650 serine/threonine protein phosphatase 2A (PP2A) regulatory subunit B', putative; K11584 protein phosphatase 2 (formerly 2A), regulatory subunit B'	514	12.3406	231	5.81382	1.08586	8.3781e-22	5.04413e-23	up	1651	44.0061	380	9.41751	2.22429	1.38365e-204	7.07924e-207	up
comp55477_c0_seq2	2241	ath:AT5G13210 hypothetical protein	758	18.9216	125	3.27095	2.53225	2.70155e-103	3.71815e-105	up	707	19.5929	272	7.00867	1.48312	1.33311e-50	2.31676e-52	up
comp50059_c0_seq3	2241	ath:AT4G19160 hypothetical protein	1630	40.6889	227	5.94004	2.77609	9.70018e-245	5.75495e-247	up	211	5.8474	77	1.98407	1.55933	1.38605e-16	6.05417e-18	up
comp52071_c0_seq1	2117	ath:AT3G10570 CYP77A6; electron carrier/ heme binding / iron ion binding / monooxygenase/ oxygen binding	4325	114.287	295	8.1716	3.80589	0	0	up	448	13.1425	203	5.53712	1.24704	7.94696e-25	2.46533e-26	up
comp44411_c0_seq1	2100	ath:AT3G21370 BGLU19; BGLU19 (BETA GLUCOSIDASE 19); catalytic/ cation binding / hydrolase, hydrolyzing O-glycosyl compounds	49349	1314.59	16851	470.557	1.48217	0	0	up	60457	1787.92	28837	792.938	1.17301	0	0	up
comp46786_c0_seq8	2056	ath:AT4G22100 BGLU3; BGLU3 (BETA GLUCOSIDASE 2); catalytic/ cation binding / hydrolase, hydrolyzing O-glycosyl compounds	1847	50.2543	876	24.9854	1.00816	7.58428e-68	1.54963e-69	up	1738	52.4987	835	23.4516	1.1626	3.56396e-85	4.01862e-87	up
comp56810_c0_seq11	2049	ath:AT1G04880 high mobility group (HMG1/2) family protein / ARID/BRIGHT DNA-binding domain-containing protein	392	10.7022	31	0.887208	3.59249	1.33596e-74	2.49888e-76	up	670	20.3074	226	6.36905	1.67286	4.46918e-57	7.04245e-59	up
comp22181_c0_seq1	1945	ath:AT5G09970 CYP78A7; electron carrier/ heme binding / iron ion binding / monooxygenase/ oxygen binding; K00517 [EC:1.14.-.-]	700	20.133	173	5.21594	1.94856	2.51722e-69	5.06125e-71	up	471	15.0391	208	6.17522	1.28416	2.82265e-27	8.0961e-29	up
comp54218_c0_seq1	1898	ath:AT3G28270 hypothetical protein	35439	1044.52	12294	379.842	1.45936	0	0	up	60972	1995.06	28529	867.958	1.20074	0	0	up
comp43139_c0_seq2	1818	ath:AT5G22500 FAR1; FAR1 (FATTY ACID REDUCTASE 1); fatty acyl-CoA reductase (alcohol-forming)/ oxidoreductase, acting on the CH-CH group of donors	1603	49.3253	482	15.5474	1.66565	1.63255e-127	1.82849e-129	up	1810	61.831	692	21.9796	1.49216	3.48908e-130	2.69492e-132	up
comp48809_c0_seq1	1785	ath:AT4G00520 acyl-CoA thioesterase family protein; K01076 [EC:3.1.2.-]	424	13.2879	170	5.58491	1.25051	1.6623e-22	9.74448e-24	up	361	12.56	190	6.14644	1.03102	5.89733e-15	2.82278e-16	up
comp46956_c0_seq1	1751	ath:AT5G49130 MATE efflux family protein	976	31.1812	45	1.50707	4.37086	4.57367e-209	3.13442e-211	up	153	5.42659	27	0.890402	2.60752	3.61869e-23	1.19146e-24	up
comp47288_c0_seq1	1742	ath:AT5G27360 SFP2; SFP2; carbohydrate transmembrane transporter/ sugar:hydrogen symporter	608	19.5247	133	4.47723	2.12463	2.30785e-67	4.74157e-69	up	714	25.4549	354	11.7345	1.11719	4.59338e-33	1.13363e-34	up
comp65046_c0_seq1	1741	cytochrome P450	236	7.58303	108	3.63773	1.05974	4.58579e-10	5.24589e-11	up	1285	45.8381	355	11.7744	1.9609	1.15818e-135	8.63544e-138	up
comp55420_c1_seq3	1741	ath:AT4G30400 zinc finger (C3HC4-type RING finger) family protein	340	10.9247	84	2.82935	1.94905	5.06054e-34	2.02496e-35	up	175	6.24254	71	2.35488	1.40648	5.67448e-12	3.32476e-13	up
comp32405_c0_seq1	1740	ath:AT2G24680 transcriptional factor B3 family protein	255	8.19824	115	3.87574	1.08084	3.91772e-11	4.10888e-12	up	212	7.56673	108	3.58412	1.07805	1.12351e-09	7.93516e-11	up
comp57174_c0_seq35	1730	ath:AT5G09870 CESA5; CESA5 (CELLULOSE SYNTHASE 5); cellulose synthase/ transferase, transferring glycosyl groups; K10999 cellulose synthase A [EC:2.4.1.12]	999	32.3035	375	12.7113	1.34557	3.0902e-58	7.26782e-60	up	269	9.65669	114	3.80511	1.34359	6.63855e-17	2.84633e-18	up
comp45996_c0_seq7	1728	ath:AT2G16990 tetracycline transporter	215	6.96024	81	2.74882	1.34032	4.76983e-13	4.43119e-14	up	168	6.03792	78	2.60651	1.21193	2.81117e-09	2.05085e-10	up
comp49117_c0_seq1	1703	ath:AT5G47240 atnudt8 (Arabidopsis thaliana Nudix hydrolase homolog 8); hydrolase	970	31.863	170	5.85383	2.44443	7.19381e-127	8.07756e-129	up	438	15.9728	179	6.06942	1.39599	8.31823e-29	2.26981e-30	up
comp53108_c1_seq2	1682	ath:AT5G28237 tryptophan synthase, beta subunit, putative; K01696 tryptophan synthase beta chain [EC:4.2.1.20]	218	7.25037	92	3.20751	1.1766	6.28633e-11	6.70611e-12	up	330	12.1846	115	3.94803	1.62585	3.25786e-27	9.37193e-29	up
comp17865_c0_seq1	1666	ath:AT3G28007 nodulin MtN3 family protein	743	24.9484	154	5.42065	2.20241	5.85894e-86	9.69797e-88	up	1082	40.3343	484	16.7756	1.26564	9.85504e-61	1.46682e-62	up
comp47334_c0_seq5	1661	ath:AT3G26932 DRB3; DRB3 (dsRNA-binding protein 3); RNA binding / double-stranded RNA binding	361	12.1581	81	2.8597	2.08799	2.15519e-39	7.46126e-41	up	220	8.22574	58	2.01635	2.0284	1.31319e-24	4.10898e-26	up
comp23653_c0_seq1	1640	ath:AT5G55720 pectate lyase family protein; K01728 pectate lyase [EC:4.2.2.2]	886	30.2218	128	4.5769	2.72314	1.47538e-130	1.6044e-132	up	240	9.08844	69	2.42948	1.90338	1.10353e-24	3.44674e-26	up
comp55737_c0_seq24	1542	ath:AT2G29300 tropinone reductase, putative / tropine dehydrogenase, putative; K08081 tropine dehydrogenase [EC:1.1.1.206]	918	33.3034	207	7.87212	2.08084	8.42513e-99	1.20966e-100	up	481	19.3724	220	8.23847	1.23355	3.54046e-26	1.05192e-27	up
comp23771_c0_seq1	1540	ath:AT4G24510 CER2; CER2 (ECERIFERUM 2); transferase/ transferase, transferring acyl groups other than amino-acyl groups	1907	69.2723	382	14.5462	2.25164	6.13346e-226	3.92547e-228	up	454	18.3087	226	8.47415	1.11139	5.0365e-21	1.80024e-22	up
comp47087_c0_seq1	1474	ath:AT1G76460 RNA recognition motif (RRM)-containing protein	401	15.2187	187	7.4396	1.03254	6.91884e-16	5.48224e-17	up	247	10.4069	127	4.97525	1.0647	5.87651e-11	3.7264e-12	up
comp58904_c0_seq1	1448	rcu:RCOM_0610840 zinc finger protein, putative	21183	818.368	1930	78.1618	3.38821	0	0	up	2567	110.098	1259	50.2072	1.13282	1.46514e-120	1.23697e-122	up
comp56648_c0_seq10	1438	ath:AT1G22260 ZYP1a; ZYP1a	264	10.2701	60	2.4468	2.06948	1.1089e-28	5.21132e-30	up	163	7.03964	61	2.44951	1.52301	1.58066e-12	8.88257e-14	up
comp34789_c0_seq1	1414	ath:AT5G07010 ST2A; ST2A (SULFOTRANSFERASE 2A); hydroxyjasmonate sulfotransferase/ sulfotransferase	155	6.13214	54	2.23949	1.45322	8.80823e-11	9.51115e-12	up	1235	54.2425	631	25.7685	1.07382	2.22979e-53	3.70852e-55	up
comp40299_c0_seq1	1414	ath:AT4G30470 cinnamoyl-CoA reductase-related	4256	168.377	1345	55.78	1.59387	0	0	up	3472	152.494	1287	52.5579	1.53677	1.29916e-260	5.45675e-263	up
comp49245_c0_seq1	1392	ath:AT5G45570 Ulp1 protease family protein	277	11.1319	81	3.41233	1.70587	2.45879e-23	1.39121e-24	up	187	8.34304	78	3.23567	1.36651	3.13171e-12	1.79872e-13	up
comp33739_c0_seq1	1386	ath:AT1G58270 ZW9; ZW9	2478	100.016	452	19.1241	2.38676	0	0	up	7306	327.37	804	33.4966	3.28883	0	0	up
comp75851_c0_seq1	1383	ath:AT2G46880 PAP14; PAP14 (PURPLE ACID PHOSPHATASE 14); acid phosphatase/ protein serine/threonine phosphatase	633	25.6042	119	5.04581	2.34322	5.47604e-79	9.73101e-81	up	181	8.1279	83	3.46549	1.22982	3.6441e-10	2.46282e-11	up
comp52176_c0_seq1	1368	ath:AT4G11320 cysteine proteinase, putative; K01376 [EC:3.4.22.-]	3971	162.384	80	3.42933	5.56534	0	0	up	1453	65.9632	474	20.0079	1.72109	1.96946e-128	1.54617e-130	up
comp59366_c0_seq1	1367	ath:AT1G52030 MBP2; MBP2 (MYROSINASE-BINDING PROTEIN 2); sugar binding / thioglucosidase binding	8861	362.614	3198	137.188	1.40228	0	0	up	1015	46.1126	109	4.60433	3.3241	6.91956e-192	3.77436e-194	up
comp67439_c0_seq1	1359	ath:AT1G75880 family II extracellular lipase 1 (EXL1)	1215	50.0134	166	7.16299	2.80368	2.2045e-184	1.69807e-186	up	208	9.5053	53	2.25198	2.07754	5.25264e-24	1.67465e-25	up
comp51519_c0_seq1	1357	ath:AT1G66700 PXMT1; PXMT1; S-adenosylmethionine-dependent methyltransferase	1192	49.139	174	7.51926	2.70821	1.76362e-174	1.4284e-176	up	446	20.4116	74	3.14891	2.69646	3.69731e-69	4.99756e-71	up
comp43859_c0_seq1	1313	ath:AT3G19010 oxidoreductase, 2OG-Fe(II) oxygenase family protein; K06892	548	23.3478	191	8.5305	1.45258	3.92095e-36	1.48568e-37	up	502	23.7444	230	10.1151	1.23107	3.25212e-27	9.34624e-29	up
comp53137_c1_seq1	1294	ath:AT1G73260 trypsin and protease inhibitor family protein / Kunitz family protein	8463	365.864	3178	144.021	1.34503	0	0	up	33847	1624.46	13966	623.227	1.38213	0	0	up
comp44586_c0_seq1	1292	ath:AT2G24800 peroxidase, putative; K00430 peroxidase [EC:1.11.1.7]	178	7.70703	77	3.49489	1.14093	1.11519e-08	1.43568e-09	up	217	10.4308	109	4.87161	1.09838	3.57661e-10	2.41317e-11	up
comp28313_c0_seq2	1285	ath:AT1G76590 zinc-binding family protein	541	23.5518	80	3.65084	2.68954	7.04247e-79	1.25345e-80	up	224	10.826	88	3.95447	1.45294	6.9237e-16	3.15011e-17	up
comp48415_c0_seq1	1263	ath:AT5G28300 trihelix DNA-binding protein, putative	342	15.1479	104	4.82876	1.64939	2.44994e-27	1.20547e-28	up	249	12.2438	112	5.12063	1.25766	3.20227e-14	1.60635e-15	up
comp46433_c0_seq1	1257	ath:AT1G74940 senescence-associated protein-related	623	27.7257	216	10.0768	1.46018	2.68955e-41	8.92277e-43	up	356	17.5888	187	8.59043	1.03386	8.04663e-15	3.88217e-16	up
comp34959_c0_seq1	1245	ath:AT1G08065 ACA5; ACA5 (ALPHA CARBONIC ANHYDRASE 5); carbonate dehydratase/ zinc ion binding; K01674 carbonic anhydrase [EC:4.2.1.1]	1545	69.4207	359	16.9095	2.03753	1.52698e-161	1.34484e-163	up	1897	94.628	711	32.9768	1.52082	2.61351e-140	1.88234e-142	up
comp52275_c0_seq4	1223	osa:4349397 Os10g0563100; hypothetical protein	655	29.9602	255	12.227	1.29298	3.64637e-36	1.38061e-37	up	155	7.87095	70	3.30507	1.25186	5.01145e-09	3.74646e-10	up
comp46337_c0_seq1	1221	ath:AT5G18370 disease resistance protein (TIR-NBS-LRR class), putative	325	14.8901	151	7.25215	1.03787	3.97248e-13	3.66458e-14	up	115	5.8493	24	1.13502	2.36555	9.20747e-16	4.2255e-17	up
comp48462_c0_seq1	1219	ath:AT1G59640 ZCW32; ZCW32; DNA binding / transcription factor	2844	130.514	535	25.7369	2.34229	0	0	up	2106	107.294	1060	50.2124	1.09546	9.19664e-94	9.63101e-96	up
comp52751_c0_seq1	1208	ath:AT1G52410 TSA1; TSA1 (TSK-ASSOCIATING PROTEIN 1); calcium ion binding / protein binding	5820	269.517	1270	61.6513	2.12817	0	0	up	5002	257.157	1225	58.5568	2.13474	0	0	up
comp74124_c0_seq1	1194	ath:AT5G57640 hypothetical protein	738	34.5766	20	0.982271	5.13753	1.624e-167	1.3705e-169	up	180	9.36246	79	3.8206	1.29309	6.92893e-11	4.41426e-12	up
comp50505_c0_seq1	1181	ath:AT4G36540 BEE2; BEE2 (BR Enhanced Expression 2); DNA binding / transcription factor	655	31.0257	297	14.7473	1.07301	4.59048e-27	2.27561e-28	up	430	22.6121	231	11.2946	1.00146	6.6635e-17	2.85891e-18	up
comp18050_c0_seq1	1178	ath:AT3G50440 MES10; MES10 (METHYL ESTERASE 10); hydrolase/ hydrolase, acting on ester bonds / methyl jasmonate esterase	273	12.9642	76	3.78333	1.77681	2.59922e-24	1.41363e-25	up	463	24.4094	245	12.0096	1.02325	8.55438e-19	3.34825e-20	up
comp51960_c0_seq2	1177	ath:AT4G34710 ADC2; ADC2 (ARGININE DECARBOXYLASE 2); arginine decarboxylase; K01583 arginine decarboxylase [EC:4.1.1.19]	328	15.5893	66	3.28831	2.24514	3.4148e-39	1.18994e-40	up	153	8.07304	64	3.13987	1.36241	4.462e-10	3.03697e-11	up
comp68614_c0_seq1	1177	ath:AT2G45050 zinc finger (GATA type) family protein	417	19.8193	148	7.37379	1.42643	6.07815e-27	3.02427e-28	up	636	33.5585	266	13.0501	1.36262	3.79099e-40	7.99351e-42	up
comp43357_c0_seq2	1162	ath:AT3G03480 CHAT; CHAT (acetyl CoA:(Z)-3-hexen-1-ol acetyltransferase); acetyl CoA:(Z)-3-hexen-1-ol acetyltransferase	279	13.4316	85	4.28962	1.64671	2.17678e-22	1.28097e-23	up	235	12.5598	107	5.31724	1.24007	3.56011e-13	1.91481e-14	up
comp50353_c0_seq1	1154	ath:AT2G37300 hypothetical protein	171	8.28934	48	2.43916	1.76487	2.21494e-15	1.80115e-16	up	125	6.72707	50	2.50192	1.42695	6.55349e-09	4.95237e-10	up
comp45117_c1_seq1	1128	ath:AT4G36140 disease resistance protein (TIR-NBS-LRR class), putative	225	11.1584	75	3.89904	1.51694	3.01868e-16	2.34574e-17	up	92	5.06525	42	2.15005	1.23626	1.56107e-05	1.76286e-06	up
comp54855_c0_seq1	1120	ath:AT1G14820 SEC14 cytosolic factor family protein / phosphoglyceride transfer family protein	795	39.7081	302	15.8123	1.32839	1.40119e-45	4.20413e-47	up	464	25.7289	247	12.7347	1.01463	1.39616e-18	5.52961e-20	up
comp39553_c0_seq1	1101	ath:AT1G26945 KDR; KDR (KIDARI); transcription regulator	1239	62.9526	164	8.73499	2.84939	3.85485e-191	2.87105e-193	up	404	22.7885	204	10.6992	1.0908	3.19188e-18	1.28487e-19	up
comp24505_c0_seq2	1100	ath:AT3G22275 hypothetical protein	224	11.3916	24	1.27945	3.15437	1.44827e-38	5.13079e-40	up	270	15.2438	132	6.92931	1.13744	3.39532e-13	1.82378e-14	up
comp63559_c0_seq1	1084	ath:AT2G03020 heat shock protein-related	254	13.1079	0.5	0.0270487	8.92066	2.99056e-47	8.68915e-49	up	1915	109.714	349	18.5911	2.56106	7.06503e-280	2.7185e-282	up
comp50869_c0_seq2	1080	ath:AT4G32295 hypothetical protein	215	11.1364	73	3.96374	1.49035	3.53121e-15	2.90701e-16	up	90	5.17536	42	2.24561	1.20455	3.07181e-05	3.64293e-06	up
comp87741_c0_seq1	1074	ath:AT2G18120 SRS4; SRS4 (SHI-RELATED SEQUENCE 4)	162	8.43802	54	2.94846	1.51694	6.43875e-12	6.40922e-13	up	137	7.92206	60	3.22593	1.29616	1.82272e-08	1.43893e-09	up
comp47148_c1_seq2	1070	ath:AT5G61880 signaling molecule-related	113	5.90778	37	2.02779	1.54271	9.35007e-09	1.19438e-09	up	233	13.5237	120	6.47599	1.06231	2.4642e-10	1.63831e-11	up
comp21940_c0_seq1	1049	ath:AT1G55000 peptidoglycan-binding LysM domain-containing protein	362	19.3047	168	9.3916	1.03951	1.43895e-14	1.22269e-15	up	142	8.40688	46	2.53216	1.7312	4.31253e-13	2.33469e-14	up
comp50393_c0_seq2	1027	ath:AT5G43270 SPL2; SPL2 (SQUAMOSA PROMOTER BINDING PROTEIN-LIKE 2); DNA binding / transcription factor	270	14.707	105	5.99549	1.29455	2.21945e-15	1.80513e-16	up	164	9.91734	65	3.6547	1.4402	1.20592e-11	7.23391e-13	up
comp51786_c0_seq1	1023	ath:AT1G20350 ATTIM17-1; P-P-bond-hydrolysis-driven protein transmembrane transporter/ protein transporter	240	13.124	15	0.859847	3.93198	7.47103e-49	2.10408e-50	up	162	9.8347	40	2.25784	2.12294	2.55498e-19	9.75192e-21	up
comp59541_c0_seq1	1020	ath:AT2G39330 JAL23; JAL23 (JACALIN-RELATED LECTIN 23)	1721	94.3866	479	27.5385	1.77713	7.4773e-150	7.13596e-152	up	6538	398.077	1531	86.6729	2.19939	0	0	up
comp46324_c0_seq1	1012	ath:AT4G13540 hypothetical protein	207	11.4425	91	5.27311	1.11767	1.16106e-09	1.37537e-10	up	166	10.1871	56	3.19533	1.6727	1.64476e-14	8.0906e-16	up
comp52461_c0_seq5	972		127	7.30916	16	0.965294	2.92066	1.12484e-20	7.0844e-22	up	172	10.9897	76	4.51498	1.28335	2.5834e-10	1.71974e-11	up
comp42127_c0_seq3	953	ath:AT1G78170 hypothetical protein	413	24.243	131	8.06091	1.58856	3.6178e-31	1.57162e-32	up	250	16.2918	121	7.33164	1.15194	1.6774e-12	9.44272e-14	up
comp46776_c0_seq2	917	ath:AT1G52410 TSA1; TSA1 (TSK-ASSOCIATING PROTEIN 1); calcium ion binding / protein binding	2244	136.894	535	34.2129	2.00044	6.08025e-229	3.85698e-231	up	2064	139.786	566	35.6415	1.97159	2.47604e-219	1.19005e-221	up
comp101449_c0_seq1	904	ath:AT1G76070 hypothetical protein	158	9.77729	40	2.59476	1.91383	7.59076e-16	6.02218e-17	up	91	6.25165	38	2.4273	1.36488	2.82899e-06	2.87209e-07	up
comp45569_c1_seq2	892	ath:AT5G04470 SIM; SIM (SIAMESE); cyclin-dependent protein kinase inhibitor	484	30.3536	140	9.20384	1.72156	9.62744e-41	3.23078e-42	up	229	15.9438	84	5.4378	1.5519	7.86006e-18	3.22162e-19	up
comp97056_c0_seq1	878	ath:AT1G62660 beta-fructosidase (BFRUCT3) / beta-fructofuranosidase / invertase, vacuolar; K01193 beta-fructofuranosidase [EC:3.2.1.26]	171	10.8951	71	4.74209	1.20009	5.28332e-09	6.60976e-10	up	99	7.00265	44	2.89379	1.27494	3.67224e-06	3.80842e-07	up
comp43849_c0_seq2	867	ath:AT5G43270 SPL2; SPL2 (SQUAMOSA PROMOTER BINDING PROTEIN-LIKE 2); DNA binding / transcription factor	151	9.74289	36	2.43494	2.00046	4.78509e-16	3.75902e-17	up	101	7.23476	37	2.46429	1.55378	3.19983e-08	2.58065e-09	up
comp42599_c0_seq2	854	ath:AT2G45450 ZPR1; ZPR1 (LITTLE ZIPPER 1); protein binding	301	19.7169	50	3.43335	2.52174	3.41896e-41	1.13814e-42	up	144	10.4719	48	3.24558	1.68998	7.59893e-13	4.1867e-14	up
comp44406_c0_seq1	837	ath:AT4G12390 PME1; PME1 (PECTIN METHYLESTERASE INHIBITOR 1); enzyme inhibitor/ pectinesterase/ pectinesterase inhibitor	191	12.7655	72	5.04444	1.33948	1.14495e-11	1.15608e-12	up	88	6.52949	39	2.69059	1.27905	1.41611e-05	1.58779e-06	up
comp24656_c0_seq1	833	ath:AT3G14560 hypothetical protein	517	34.7196	230	16.1916	1.10051	2.16357e-22	1.27258e-23	up	144	10.7359	54	3.74332	1.52006	4.13706e-11	2.58752e-12	up
comp56486_c1_seq1	817	ath:AT5G23580 CDPK9; CDPK9 (CALMODULIN-LIKE DOMAIN PROTEIN KINASE 9); ATP binding / calcium ion binding / calmodulin-dependent protein kinase/ kinase/ protein kinase/ protein serine/threonine kinase; K13412 calcium-dependent protein kinase [EC:2.7.11.1]	594	40.6719	225	16.1498	1.33252	2.15356e-34	8.53204e-36	up	298	22.6525	158	11.1672	1.02041	2.98468e-12	1.71049e-13	up
comp48620_c0_seq7	817	ath:AT4G34710 ADC2; ADC2 (ARGININE DECARBOXYLASE 2); arginine decarboxylase; K01583 arginine decarboxylase [EC:4.1.1.19]	238	16.2961	95	6.81879	1.25694	4.49896e-13	4.17255e-14	up	181	13.7587	65	4.59409	1.5825	1.31761e-14	6.44236e-16	up
comp37186_c0_seq1	809	ath:AT1G48320 thioesterase family protein	156	10.7871	47	3.40687	1.66279	4.95944e-13	4.61015e-14	up	85	6.52518	44	3.1406	1.05498	0.000361101	5.23286e-05	up
comp50403_c0_seq1	793	ath:AT1G17110 UBP15; UBP15 (UBIQUITIN-SPECIFIC PROTEASE 15); ubiquitin-specific protease	138	9.73499	65	4.80669	1.01814	6.78571e-06	1.19123e-06	up	64	5.0122	30	2.18452	1.19813	0.00065592	0.000100862	up
comp51159_c0_seq1	785	ath:AT3G11560 hypothetical protein	78	5.55846	28	2.09167	1.41003	1.26167e-05	2.29988e-06	up	128	10.1266	67	4.92849	1.03893	8.72397e-06	9.4926e-07	up
comp59088_c0_seq1	773	ath:AT3G16470 JR1; JR1	7963	576.271	3013	228.573	1.33409	0	0	up	823	66.1214	59	4.40738	3.90712	1.2362e-175	7.14373e-178	up
comp35412_c0_seq2	768	ath:AT5G14360 ubiquitin family protein	91	6.62842	40	3.05425	1.11785	9.8542e-05	2.07865e-05	up	64	5.17536	23	1.72932	1.58146	1.3966e-05	1.56512e-06	up
comp51976_c0_seq1	760		1024	75.3731	3	0.23148	8.34702	1.1743e-201	8.31372e-204	up	1709	139.653	224	17.0193	3.0366	8.96115e-298	3.28391e-300	up
comp16827_c0_seq1	734	ath:AT2G12400 hypothetical protein	104	7.92624	33	2.63647	1.58803	1.93907e-08	2.55013e-09	up	81	6.85348	27	2.12411	1.68998	1.67094e-07	1.45924e-08	up
comp46395_c0_seq1	729	ath:AT1G72290 trypsin and protease inhibitor family protein / Kunitz family protein	2253	172.887	854	68.6967	1.33152	1.37938e-128	1.5254e-130	up	10617	904.474	2819	223.293	2.01814	0	0	up
comp65971_c0_seq1	716	ath:AT1G72290 trypsin and protease inhibitor family protein / Kunitz family protein	313	24.4546	28	2.29325	3.41464	2.27317e-57	5.42994e-59	up	587	50.9151	284	22.9041	1.15249	1.23891e-28	3.40509e-30	up
comp23515_c0_seq1	712	ath:AT3G12145 FLR1; FLR1; enzyme inhibitor/ transcription factor binding	414	32.5275	196	16.1429	1.01076	7.73233e-16	6.14106e-17	up	5859	511.052	1569	127.248	2.00583	0	0	up
comp42540_c0_seq2	708	ath:AT5G14410 hypothetical protein	257	20.3062	119	9.85643	1.04279	1.26151e-10	1.38111e-11	up	185	16.2278	91	7.42193	1.1286	3.94996e-09	2.91839e-10	up
comp42523_c0_seq1	699	ath:AT5G57123 hypothetical protein	194	15.5258	82	6.87927	1.17434	8.62501e-10	1.01279e-10	up	211	18.7468	66	5.45224	1.78172	6.24577e-20	2.317e-21	up
comp48076_c0_seq2	675		428	35.4707	60	5.21259	2.76656	2.1776e-64	4.63739e-66	up	228	20.9775	102	8.72579	1.26548	3.40528e-13	1.82961e-14	up
comp51502_c0_seq3	661	ath:AT5G03330 OTU-like cysteine protease family protein	86	7.27825	36	3.19379	1.18832	6.81527e-05	1.39178e-05	up	72	6.76477	23	2.00925	1.75138	4.68057e-07	4.30823e-08	up
comp40163_c0_seq1	652	ath:AT3G49620 DIN11; DIN11 (DARK INDUCIBLE 11); iron ion binding / oxidoreductase	93	7.97931	39	3.5077	1.18574	3.31253e-05	6.46051e-06	up	72	6.85815	27	2.39125	1.52006	6.95423e-06	7.47235e-07	up
comp16951_c0_seq1	648	ath:AT1G03700 hypothetical protein	122	10.5321	31	2.80538	1.90852	2.26243e-12	2.18975e-13	up	105	10.0632	39	3.47535	1.53386	2.24483e-08	1.7883e-09	up
comp18967_c0_seq1	646	ath:AT1G67195 MIR414; MIR414 (MICRORNA 414)	247	21.3892	111	10.0762	1.08593	6.89759e-11	7.39335e-12	up	309	29.7063	147	13.1399	1.17681	8.01346e-16	3.6606e-17	up
comp23602_c0_seq1	632	ath:AT3G12145 FLR1; FLR1; enzyme inhibitor/ transcription factor binding	76	6.72707	22	2.04132	1.72048	4.57176e-07	6.92976e-08	up	4441	436.401	1476	134.858	1.69421	0	0	up
comp54479_c0_seq1	627	ath:AT2G43535 trypsin inhibitor, putative	3021	269.534	1104	103.254	1.38427	8.51374e-183	6.64232e-185	up	10248	1015.06	4449	409.735	1.30881	0	0	up
comp44062_c0_seq1	625	ath:AT4G16146 hypothetical protein	150	13.4258	62	5.81725	1.2066	4.62205e-08	6.30702e-09	up	247	24.5436	117	10.8097	1.18302	7.19666e-13	3.95188e-14	up
comp56811_c0_seq1	623	ath:AT1G06980 hypothetical protein	288	25.8603	40	3.76511	2.77998	9.41361e-44	2.93776e-45	up	85	8.4733	38	3.52212	1.26648	2.45187e-05	2.85244e-06	up
comp46847_c0_seq1	619	ath:AT3G07670 SET domain-containing protein	82	7.41059	33	3.12629	1.24514	5.30722e-05	1.07153e-05	up	67	6.72212	22	2.0523	1.71168	2.00538e-06	1.99325e-07	up
comp35891_c0_seq1	591	ath:AT5G02580 hypothetical protein	168	15.902	16	1.58759	3.3243	1.93421e-30	8.58047e-32	up	78	8.19651	37	3.61512	1.18097	0.000162083	2.19654e-05	up
comp25403_c0_seq1	541	ath:AT4G40060 ATHB16; ATHB16 (ARABIDOPSIS THALIANA HOMEOBOX PROTEIN 16); sequence-specific DNA binding / transcription activator/ transcription factor; K09338 homeobox-leucine zipper protein	229	23.6793	79	8.56319	1.4674	9.13047e-16	7.2838e-17	up	49	5.62498	16	1.70778	1.71973	6.48278e-05	8.13397e-06	up
comp83669_c0_seq1	539	ath:AT2G02240 MEE66; MEE66 (maternal effect embryo arrest 66)	159	16.5021	65	7.07181	1.2225	1.17851e-08	1.52003e-09	up	96	11.0613	14	1.49985	2.88263	2.60471e-16	1.15424e-17	up
comp36462_c0_seq1	483	ath:AT4G17670 senescence-associated protein-related	54	6.25427	21	2.54963	1.29455	0.000904272	0.000230953	up	160	20.5729	56	6.69498	1.61959	2.09738e-13	1.11241e-14	up
comp41874_c0_seq1	467	methyl esterase 18	196	23.4784	52	6.52968	1.84625	1.38942e-18	9.59669e-20	up	315	41.8905	131	16.1981	1.3708	2.66373e-20	9.78404e-22	up
comp58722_c0_seq1	437		925	118.41	2	0.268383	8.78529	2.09029e-173	1.70481e-175	up	11831	1681.36	994	131.345	3.6782	0	0	up
comp17120_c0_seq1	432	ath:AT5G57030 LUT2; LUT2 (LUTEIN DEFICIENT 2); lycopene epsilon cyclase; K06444 lycopene epsilon cyclase [EC:1.14.-.-]	177	22.9202	30	4.07233	2.4927	3.28869e-24	1.79512e-25	up	118	16.9637	50	6.68336	1.3438	9.09825e-08	7.72432e-09	up
comp41421_c0_seq1	428	ath:AT5G43060 cysteine proteinase, putative / thiol protease, putative; K01376 [EC:3.4.22.-]	148	19.3441	52	7.12468	1.44099	3.25757e-10	3.68866e-11	up	105	15.2359	54	7.28548	1.06438	4.83422e-05	5.94287e-06	up
comp45531_c1_seq1	419	ath:AT3G07010 pectate lyase family protein	736	98.2638	141	19.7338	2.31599	1.6882e-90	2.68682e-92	up	95	14.0809	27	3.72099	1.91999	3.12235e-10	2.09524e-11	up
comp45529_c0_seq1	412	ath:AT1G52030 MBP2; MBP2 (MYROSINASE-BINDING PROTEIN 2); sugar binding / thioglucosidase binding	11314	1536.2	3552	505.57	1.60339	0	0	up	4216	635.514	2055	288.02	1.14175	2.34768e-200	1.23424e-202	up
comp29832_c0_seq1	383		77	11.2466	29	4.44022	1.34079	3.20395e-05	6.24058e-06	up	44	7.1347	10	1.50768	2.24252	4.54726e-06	4.76267e-07	up
comp24706_c0_seq1	357	ath:AT1G70700 TIFY7; TIFY7	59	9.24514	12	1.97115	2.22966	1.20981e-07	1.72125e-08	up	418	72.716	187	30.247	1.26548	1.0054e-23	3.23802e-25	up
comp104831_c0_seq1	327	ath:AT5G23575 transmembrane protein, putative	51	8.72473	8	1.43466	2.60441	6.90789e-08	9.59195e-09	up	45	8.54647	16	2.8254	1.59687	0.000346472	5.0001e-05	up
comp35506_c0_seq1	243	ath:AT1G77760 NIA1; NIA1 (NITRATE REDUCTASE 1); nitrate reductase; K00360 nitrate reductase (NADH) [EC:1.7.1.1]	32	7.36671	8	1.93059	1.93198	0.000621402	0.000151739	up	69	17.6346	18	4.27735	2.04362	3.35039e-08	2.71128e-09	up
comp103238_c0_seq1	214	ath:AT4G22920 NYE1; NYE1 (NON-YELLOWING 1)	60	15.6844	14	3.83637	2.03152	5.39936e-07	8.26754e-08	up	38	11.0279	12	3.23799	1.76798	0.00041925	6.18454e-05	up
