# Supplementary material for: Comparative Transcriptome Profile of the Cytoplasmic Male Sterile and Fertile Floral Buds of Radish (Raphanus sativus L.)
Source: Int J Mol Sci. 2016 Jan 6;17(1):42. doi: 10.3390/ijms17010042 (PMC4730287; doi:10.3390/ijms17010042)
Supplement: Supplementary file 1 [file ijms-17-00042-s001.zip › ijms-106164-Supplementary Materials/table S3 DEGs with GO terms.xls]

## Sheet: Down regulated in CMS lines
Gene	Level 1	Level 2	Result	Function
comp100994_c0_seq1	biological_process	metabolic process	down	UTP-glucose glucosyltransferase-like protein
comp100994_c0_seq1	molecular_function	catalytic activity	down	UTP-glucose glucosyltransferase-like protein
comp109956_c0_seq1	biological_process	metabolic process	down	S-adenosylmethionine decarboxylase-like protein
comp109956_c0_seq1	molecular_function	catalytic activity	down	S-adenosylmethionine decarboxylase-like protein
comp109956_c0_seq1	biological_process	cellular process	down	S-adenosylmethionine decarboxylase-like protein
comp115813_c0_seq1	cellular_component	cell	down	ferredoxin
comp115813_c0_seq1	biological_process	establishment of localization	down	ferredoxin
comp115813_c0_seq1	molecular_function	electron carrier activity	down	ferredoxin
comp115813_c0_seq1	biological_process	metabolic process	down	ferredoxin
comp115813_c0_seq1	cellular_component	cell part	down	ferredoxin
comp115813_c0_seq1	molecular_function	binding	down	ferredoxin
comp115813_c0_seq1	biological_process	cellular process	down	ferredoxin
comp115813_c0_seq1	cellular_component	organelle	down	ferredoxin
comp115813_c0_seq1	biological_process	localization	down	ferredoxin
comp15294_c0_seq1	cellular_component	cell	down	hypothetical protein ARALYDRAFT_316436
comp15294_c0_seq1	biological_process	response to stimulus	down	hypothetical protein ARALYDRAFT_316436
comp15294_c0_seq1	cellular_component	cell part	down	hypothetical protein ARALYDRAFT_316436
comp15294_c0_seq1	molecular_function	binding	down	hypothetical protein ARALYDRAFT_316436
comp15294_c0_seq1	biological_process	immune system process	down	hypothetical protein ARALYDRAFT_316436
comp15294_c0_seq1	cellular_component	extracellular region	down	hypothetical protein ARALYDRAFT_316436
comp15294_c0_seq1	biological_process	multi-organism process	down	hypothetical protein ARALYDRAFT_316436
comp15294_c0_seq1	cellular_component	organelle	down	hypothetical protein ARALYDRAFT_316436
comp15294_c0_seq1	biological_process	biological regulation	down	hypothetical protein ARALYDRAFT_316436
comp16441_c0_seq1	biological_process	reproduction	down	subtilisin-like protease
comp16441_c0_seq1	biological_process	reproductive process	down	subtilisin-like protease
comp16441_c0_seq1	cellular_component	cell	down	subtilisin-like protease
comp16441_c0_seq1	biological_process	metabolic process	down	subtilisin-like protease
comp16441_c0_seq1	cellular_component	cell part	down	subtilisin-like protease
comp16441_c0_seq1	molecular_function	catalytic activity	down	subtilisin-like protease
comp16441_c0_seq1	molecular_function	binding	down	subtilisin-like protease
comp16441_c0_seq1	biological_process	cellular process	down	subtilisin-like protease
comp16441_c0_seq1	biological_process	developmental process	down	subtilisin-like protease
comp16441_c0_seq1	cellular_component	extracellular region	down	subtilisin-like protease
comp16441_c0_seq1	biological_process	multicellular organismal process	down	subtilisin-like protease
comp16441_c0_seq1	biological_process	biological regulation	down	subtilisin-like protease
comp16632_c0_seq1	cellular_component	cell	down	hypothetical protein ARALYDRAFT_481940
comp16632_c0_seq1	cellular_component	organelle part	down	hypothetical protein ARALYDRAFT_481940
comp16632_c0_seq1	biological_process	establishment of localization	down	hypothetical protein ARALYDRAFT_481940
comp16632_c0_seq1	cellular_component	cell part	down	hypothetical protein ARALYDRAFT_481940
comp16632_c0_seq1	molecular_function	binding	down	hypothetical protein ARALYDRAFT_481940
comp16632_c0_seq1	cellular_component	organelle	down	hypothetical protein ARALYDRAFT_481940
comp16632_c0_seq1	biological_process	localization	down	hypothetical protein ARALYDRAFT_481940
comp16680_c0_seq1	cellular_component	cell	down	predicted protein
comp16680_c0_seq1	cellular_component	organelle part	down	predicted protein
comp16680_c0_seq1	biological_process	establishment of localization	down	predicted protein
comp16680_c0_seq1	cellular_component	cell part	down	predicted protein
comp16680_c0_seq1	biological_process	cellular process	down	predicted protein
comp16680_c0_seq1	molecular_function	transporter activity	down	predicted protein
comp16680_c0_seq1	cellular_component	organelle	down	predicted protein
comp16680_c0_seq1	biological_process	localization	down	predicted protein
comp16821_c0_seq1	cellular_component	cell	down	hypothetical protein ARALYDRAFT_491082
comp16821_c0_seq1	biological_process	metabolic process	down	hypothetical protein ARALYDRAFT_491082
comp16821_c0_seq1	cellular_component	cell part	down	hypothetical protein ARALYDRAFT_491082
comp16821_c0_seq1	molecular_function	catalytic activity	down	hypothetical protein ARALYDRAFT_491082
comp16821_c0_seq1	molecular_function	binding	down	hypothetical protein ARALYDRAFT_491082
comp16821_c0_seq1	biological_process	cellular process	down	hypothetical protein ARALYDRAFT_491082
comp16821_c0_seq1	cellular_component	organelle	down	hypothetical protein ARALYDRAFT_491082
comp18355_c0_seq1	molecular_function	binding	down	Polcalcin Bra n 1;
comp18400_c0_seq1	cellular_component	cell	down	Thioredoxin H-type 2;
comp18400_c0_seq1	biological_process	establishment of localization	down	Thioredoxin H-type 2;
comp18400_c0_seq1	molecular_function	electron carrier activity	down	Thioredoxin H-type 2;
comp18400_c0_seq1	biological_process	metabolic process	down	Thioredoxin H-type 2;
comp18400_c0_seq1	cellular_component	cell part	down	Thioredoxin H-type 2;
comp18400_c0_seq1	molecular_function	catalytic activity	down	Thioredoxin H-type 2;
comp18400_c0_seq1	biological_process	cellular process	down	Thioredoxin H-type 2;
comp18400_c0_seq1	biological_process	localization	down	Thioredoxin H-type 2;
comp18400_c0_seq1	biological_process	biological regulation	down	Thioredoxin H-type 2;
comp19404_c0_seq1	biological_process	cellular component organization	down	pectinesterase family protein
comp19404_c0_seq1	cellular_component	cell	down	pectinesterase family protein
comp19404_c0_seq1	biological_process	cell wall organization or biogenesis	down	pectinesterase family protein
comp19404_c0_seq1	cellular_component	cell part	down	pectinesterase family protein
comp19404_c0_seq1	molecular_function	catalytic activity	down	pectinesterase family protein
comp19404_c0_seq1	biological_process	cellular process	down	pectinesterase family protein
comp19404_c0_seq1	cellular_component	extracellular region	down	pectinesterase family protein
comp19543_c0_seq1	cellular_component	cell	down	putative pyridoxal biosynthesis protein PDX1.2
comp19543_c0_seq1	biological_process	metabolic process	down	putative pyridoxal biosynthesis protein PDX1.2
comp19543_c0_seq1	cellular_component	cell part	down	putative pyridoxal biosynthesis protein PDX1.2
comp19543_c0_seq1	molecular_function	catalytic activity	down	putative pyridoxal biosynthesis protein PDX1.2
comp19543_c0_seq1	molecular_function	binding	down	putative pyridoxal biosynthesis protein PDX1.2
comp19543_c0_seq1	biological_process	cellular process	down	putative pyridoxal biosynthesis protein PDX1.2
comp19736_c0_seq1	cellular_component	cell	down	auxin-responsive GH3 family protein
comp19736_c0_seq1	biological_process	response to stimulus	down	auxin-responsive GH3 family protein
comp19736_c0_seq1	cellular_component	cell part	down	auxin-responsive GH3 family protein
comp19736_c0_seq1	molecular_function	catalytic activity	down	auxin-responsive GH3 family protein
comp19736_c0_seq1	cellular_component	organelle	down	auxin-responsive GH3 family protein
comp19736_c0_seq1	biological_process	biological regulation	down	auxin-responsive GH3 family protein
comp19898_c0_seq1	biological_process	cellular component organization	down	polygalacturonase
comp19898_c0_seq1	cellular_component	cell	down	polygalacturonase
comp19898_c0_seq1	biological_process	cell wall organization or biogenesis	down	polygalacturonase
comp19898_c0_seq1	biological_process	metabolic process	down	polygalacturonase
comp19898_c0_seq1	cellular_component	cell part	down	polygalacturonase
comp19898_c0_seq1	molecular_function	catalytic activity	down	polygalacturonase
comp19898_c0_seq1	biological_process	cellular process	down	polygalacturonase
comp19898_c0_seq1	cellular_component	extracellular region	down	polygalacturonase
comp20152_c0_seq1	cellular_component	cell	down	hypothetical protein ARALYDRAFT_491605
comp20152_c0_seq1	cellular_component	cell part	down	hypothetical protein ARALYDRAFT_491605
comp20994_c0_seq1	biological_process	response to stimulus	down	hypothetical protein ARALYDRAFT_347189
comp20994_c0_seq1	molecular_function	binding	down	hypothetical protein ARALYDRAFT_347189
comp21229_c0_seq1	biological_process	response to stimulus	down	F22C12.4
comp21229_c0_seq1	biological_process	cell killing	down	F22C12.4
comp21229_c0_seq1	cellular_component	extracellular region	down	F22C12.4
comp21229_c0_seq1	biological_process	multi-organism process	down	F22C12.4
comp21257_c0_seq1	cellular_component	cell	down	hypothetical protein ARALYDRAFT_478520
comp21257_c0_seq1	cellular_component	cell part	down	hypothetical protein ARALYDRAFT_478520
comp21257_c0_seq1	cellular_component	organelle	down	hypothetical protein ARALYDRAFT_478520
comp21394_c0_seq1	biological_process	cellular component organization	down	exopolygalacturonase
comp21394_c0_seq1	cellular_component	cell	down	exopolygalacturonase
comp21394_c0_seq1	biological_process	cell wall organization or biogenesis	down	exopolygalacturonase
comp21394_c0_seq1	biological_process	metabolic process	down	exopolygalacturonase
comp21394_c0_seq1	cellular_component	cell part	down	exopolygalacturonase
comp21394_c0_seq1	molecular_function	catalytic activity	down	exopolygalacturonase
comp21394_c0_seq1	biological_process	cellular process	down	exopolygalacturonase
comp21394_c0_seq1	cellular_component	extracellular region	down	exopolygalacturonase
comp21430_c0_seq1	cellular_component	macromolecular complex	down	unnamed protein product
comp21430_c0_seq1	cellular_component	cell	down	unnamed protein product
comp21430_c0_seq1	biological_process	response to stimulus	down	unnamed protein product
comp21430_c0_seq1	cellular_component	organelle part	down	unnamed protein product
comp21430_c0_seq1	cellular_component	membrane-enclosed lumen	down	unnamed protein product
comp21430_c0_seq1	biological_process	metabolic process	down	unnamed protein product
comp21430_c0_seq1	cellular_component	cell part	down	unnamed protein product
comp21430_c0_seq1	molecular_function	binding	down	unnamed protein product
comp21430_c0_seq1	biological_process	cellular process	down	unnamed protein product
comp21430_c0_seq1	cellular_component	extracellular region	down	unnamed protein product
comp21430_c0_seq1	biological_process	multi-organism process	down	unnamed protein product
comp21430_c0_seq1	cellular_component	organelle	down	unnamed protein product
comp21707_c0_seq2	biological_process	reproduction	down	adenylylsulfate kinase
comp21707_c0_seq2	biological_process	reproductive process	down	adenylylsulfate kinase
comp21707_c0_seq2	cellular_component	cell	down	adenylylsulfate kinase
comp21707_c0_seq2	biological_process	metabolic process	down	adenylylsulfate kinase
comp21707_c0_seq2	cellular_component	cell part	down	adenylylsulfate kinase
comp21707_c0_seq2	molecular_function	catalytic activity	down	adenylylsulfate kinase
comp21707_c0_seq2	molecular_function	binding	down	adenylylsulfate kinase
comp21707_c0_seq2	biological_process	cellular process	down	adenylylsulfate kinase
comp21707_c0_seq2	biological_process	multicellular organismal process	down	adenylylsulfate kinase
comp21707_c0_seq2	cellular_component	organelle	down	adenylylsulfate kinase
comp21707_c0_seq2	biological_process	biological regulation	down	adenylylsulfate kinase
comp21823_c0_seq1	molecular_function	binding	down	Alba DNA/RNA-binding protein
comp22101_c0_seq1	cellular_component	cell	down	ABC transporter G family member 22
comp22101_c0_seq1	biological_process	establishment of localization	down	ABC transporter G family member 22
comp22101_c0_seq1	cellular_component	cell part	down	ABC transporter G family member 22
comp22101_c0_seq1	molecular_function	catalytic activity	down	ABC transporter G family member 22
comp22101_c0_seq1	molecular_function	binding	down	ABC transporter G family member 22
comp22101_c0_seq1	biological_process	localization	down	ABC transporter G family member 22
comp22173_c0_seq1	biological_process	cellular component organization	down	putative polygalacturonase
comp22173_c0_seq1	cellular_component	cell	down	putative polygalacturonase
comp22173_c0_seq1	biological_process	cell wall organization or biogenesis	down	putative polygalacturonase
comp22173_c0_seq1	biological_process	metabolic process	down	putative polygalacturonase
comp22173_c0_seq1	cellular_component	cell part	down	putative polygalacturonase
comp22173_c0_seq1	molecular_function	catalytic activity	down	putative polygalacturonase
comp22173_c0_seq1	biological_process	cellular process	down	putative polygalacturonase
comp22173_c0_seq1	cellular_component	extracellular region	down	putative polygalacturonase
comp22798_c0_seq1	cellular_component	cell	down	hypothetical protein ARALYDRAFT_324601
comp22798_c0_seq1	biological_process	response to stimulus	down	hypothetical protein ARALYDRAFT_324601
comp22798_c0_seq1	cellular_component	organelle part	down	hypothetical protein ARALYDRAFT_324601
comp22798_c0_seq1	cellular_component	membrane-enclosed lumen	down	hypothetical protein ARALYDRAFT_324601
comp22798_c0_seq1	biological_process	metabolic process	down	hypothetical protein ARALYDRAFT_324601
comp22798_c0_seq1	cellular_component	cell part	down	hypothetical protein ARALYDRAFT_324601
comp22798_c0_seq1	molecular_function	binding	down	hypothetical protein ARALYDRAFT_324601
comp22798_c0_seq1	biological_process	cellular process	down	hypothetical protein ARALYDRAFT_324601
comp22798_c0_seq1	molecular_function	transcription regulator activity	down	hypothetical protein ARALYDRAFT_324601
comp22798_c0_seq1	cellular_component	organelle	down	hypothetical protein ARALYDRAFT_324601
comp22798_c0_seq1	biological_process	biological regulation	down	hypothetical protein ARALYDRAFT_324601
comp22808_c0_seq1	cellular_component	cell	down	hypothetical protein ARALYDRAFT_483759
comp22808_c0_seq1	biological_process	response to stimulus	down	hypothetical protein ARALYDRAFT_483759
comp22808_c0_seq1	cellular_component	cell part	down	hypothetical protein ARALYDRAFT_483759
comp22916_c0_seq1	biological_process	metabolic process	down	hypothetical protein ARALYDRAFT_905242
comp22916_c0_seq1	molecular_function	catalytic activity	down	hypothetical protein ARALYDRAFT_905242
comp22916_c0_seq1	molecular_function	binding	down	hypothetical protein ARALYDRAFT_905242
comp23398_c0_seq1	cellular_component	cell	down	putative oleosin
comp23398_c0_seq1	cellular_component	cell part	down	putative oleosin
comp23398_c0_seq1	cellular_component	organelle	down	putative oleosin
comp23418_c0_seq1	biological_process	response to stimulus	down	dormancy/auxin associated family protein
comp23418_c0_seq1	biological_process	cellular process	down	dormancy/auxin associated family protein
comp23418_c0_seq1	biological_process	signaling	down	dormancy/auxin associated family protein
comp23418_c0_seq1	biological_process	signaling process	down	dormancy/auxin associated family protein
comp23418_c0_seq1	biological_process	biological regulation	down	dormancy/auxin associated family protein
comp23465_c0_seq1	biological_process	reproduction	down	hypothetical protein ARALYDRAFT_496052
comp23465_c0_seq1	biological_process	reproductive process	down	hypothetical protein ARALYDRAFT_496052
comp23465_c0_seq1	cellular_component	cell	down	hypothetical protein ARALYDRAFT_496052
comp23465_c0_seq1	biological_process	establishment of localization	down	hypothetical protein ARALYDRAFT_496052
comp23465_c0_seq1	cellular_component	cell part	down	hypothetical protein ARALYDRAFT_496052
comp23465_c0_seq1	biological_process	cellular process	down	hypothetical protein ARALYDRAFT_496052
comp23465_c0_seq1	molecular_function	transporter activity	down	hypothetical protein ARALYDRAFT_496052
comp23465_c0_seq1	biological_process	developmental process	down	hypothetical protein ARALYDRAFT_496052
comp23465_c0_seq1	biological_process	multicellular organismal process	down	hypothetical protein ARALYDRAFT_496052
comp23465_c0_seq1	biological_process	localization	down	hypothetical protein ARALYDRAFT_496052
comp23486_c0_seq1	cellular_component	cell	down	hypothetical protein ARALYDRAFT_337408
comp23486_c0_seq1	biological_process	response to stimulus	down	hypothetical protein ARALYDRAFT_337408
comp23486_c0_seq1	cellular_component	cell part	down	hypothetical protein ARALYDRAFT_337408
comp23486_c0_seq1	cellular_component	organelle	down	hypothetical protein ARALYDRAFT_337408
comp23746_c0_seq1	cellular_component	cell	down	anther-specific protein
comp23746_c0_seq1	cellular_component	cell part	down	anther-specific protein
comp23746_c0_seq1	cellular_component	organelle	down	anther-specific protein
comp23952_c0_seq1	cellular_component	cell	down	LMW heat shock protein
comp23952_c0_seq1	biological_process	response to stimulus	down	LMW heat shock protein
comp23952_c0_seq1	cellular_component	cell part	down	LMW heat shock protein
comp23952_c0_seq1	cellular_component	organelle	down	LMW heat shock protein
comp23991_c0_seq1	cellular_component	cell	down	hypothetical protein ARALYDRAFT_314711
comp23991_c0_seq1	biological_process	response to stimulus	down	hypothetical protein ARALYDRAFT_314711
comp23991_c0_seq1	cellular_component	cell part	down	hypothetical protein ARALYDRAFT_314711
comp23992_c0_seq1	cellular_component	cell	down	putative heat-schock protein 1
comp23992_c0_seq1	biological_process	response to stimulus	down	putative heat-schock protein 1
comp23992_c0_seq1	cellular_component	cell part	down	putative heat-schock protein 1
comp24039_c0_seq1	biological_process	establishment of localization	down	hypothetical protein ARALYDRAFT_485511
comp24039_c0_seq1	molecular_function	binding	down	hypothetical protein ARALYDRAFT_485511
comp24039_c0_seq1	biological_process	localization	down	hypothetical protein ARALYDRAFT_485511
comp24071_c0_seq1	cellular_component	cell	down	T4O12.15
comp24071_c0_seq1	cellular_component	organelle part	down	T4O12.15
comp24071_c0_seq1	cellular_component	membrane-enclosed lumen	down	T4O12.15
comp24071_c0_seq1	biological_process	metabolic process	down	T4O12.15
comp24071_c0_seq1	cellular_component	cell part	down	T4O12.15
comp24071_c0_seq1	molecular_function	catalytic activity	down	T4O12.15
comp24071_c0_seq1	molecular_function	binding	down	T4O12.15
comp24071_c0_seq1	cellular_component	organelle	down	T4O12.15
comp24378_c0_seq1	cellular_component	cell	down	heat shock factor 4
comp24378_c0_seq1	biological_process	response to stimulus	down	heat shock factor 4
comp24378_c0_seq1	biological_process	metabolic process	down	heat shock factor 4
comp24378_c0_seq1	cellular_component	cell part	down	heat shock factor 4
comp24378_c0_seq1	molecular_function	binding	down	heat shock factor 4
comp24378_c0_seq1	biological_process	cellular process	down	heat shock factor 4
comp24378_c0_seq1	molecular_function	transcription regulator activity	down	heat shock factor 4
comp24378_c0_seq1	cellular_component	organelle	down	heat shock factor 4
comp24378_c0_seq1	biological_process	biological regulation	down	heat shock factor 4
comp24459_c0_seq1	cellular_component	cell	down	dehydration-responsive element-binding protein 2A
comp24459_c0_seq1	biological_process	response to stimulus	down	dehydration-responsive element-binding protein 2A
comp24459_c0_seq1	biological_process	metabolic process	down	dehydration-responsive element-binding protein 2A
comp24459_c0_seq1	cellular_component	cell part	down	dehydration-responsive element-binding protein 2A
comp24459_c0_seq1	molecular_function	binding	down	dehydration-responsive element-binding protein 2A
comp24459_c0_seq1	biological_process	cellular process	down	dehydration-responsive element-binding protein 2A
comp24459_c0_seq1	molecular_function	transcription regulator activity	down	dehydration-responsive element-binding protein 2A
comp24459_c0_seq1	cellular_component	organelle	down	dehydration-responsive element-binding protein 2A
comp24459_c0_seq1	biological_process	biological regulation	down	dehydration-responsive element-binding protein 2A
comp24492_c0_seq1	cellular_component	cell	down	CYP51G1
comp24492_c0_seq1	molecular_function	electron carrier activity	down	CYP51G1
comp24492_c0_seq1	biological_process	metabolic process	down	CYP51G1
comp24492_c0_seq1	cellular_component	cell part	down	CYP51G1
comp24492_c0_seq1	molecular_function	catalytic activity	down	CYP51G1
comp24492_c0_seq1	molecular_function	binding	down	CYP51G1
comp24649_c0_seq1	cellular_component	cell	down	ethylene-responsive transcription factor 1A
comp24649_c0_seq1	biological_process	response to stimulus	down	ethylene-responsive transcription factor 1A
comp24649_c0_seq1	biological_process	metabolic process	down	ethylene-responsive transcription factor 1A
comp24649_c0_seq1	cellular_component	cell part	down	ethylene-responsive transcription factor 1A
comp24649_c0_seq1	molecular_function	binding	down	ethylene-responsive transcription factor 1A
comp24649_c0_seq1	biological_process	cellular process	down	ethylene-responsive transcription factor 1A
comp24649_c0_seq1	molecular_function	transcription regulator activity	down	ethylene-responsive transcription factor 1A
comp24649_c0_seq1	biological_process	signaling	down	ethylene-responsive transcription factor 1A
comp24649_c0_seq1	cellular_component	organelle	down	ethylene-responsive transcription factor 1A
comp24649_c0_seq1	biological_process	signaling process	down	ethylene-responsive transcription factor 1A
comp24649_c0_seq1	biological_process	biological regulation	down	ethylene-responsive transcription factor 1A
comp24661_c0_seq1	cellular_component	cell	down	putative plasma membrane ATPase
comp24661_c0_seq1	biological_process	establishment of localization	down	putative plasma membrane ATPase
comp24661_c0_seq1	biological_process	metabolic process	down	putative plasma membrane ATPase
comp24661_c0_seq1	cellular_component	cell part	down	putative plasma membrane ATPase
comp24661_c0_seq1	molecular_function	catalytic activity	down	putative plasma membrane ATPase
comp24661_c0_seq1	molecular_function	binding	down	putative plasma membrane ATPase
comp24661_c0_seq1	biological_process	cellular process	down	putative plasma membrane ATPase
comp24661_c0_seq1	molecular_function	transporter activity	down	putative plasma membrane ATPase
comp24661_c0_seq1	biological_process	localization	down	putative plasma membrane ATPase
comp24674_c0_seq1	cellular_component	cell	down	unnamed protein product
comp24674_c0_seq1	biological_process	metabolic process	down	unnamed protein product
comp24674_c0_seq1	cellular_component	cell part	down	unnamed protein product
comp24674_c0_seq1	molecular_function	catalytic activity	down	unnamed protein product
comp24674_c0_seq1	molecular_function	binding	down	unnamed protein product
comp24674_c0_seq1	biological_process	cellular process	down	unnamed protein product
comp24844_c0_seq1	cellular_component	cell	down	putative oleosin
comp24844_c0_seq1	cellular_component	cell part	down	putative oleosin
comp24844_c0_seq1	cellular_component	organelle	down	putative oleosin
comp29595_c0_seq1	cellular_component	cell	down	predicted protein
comp29595_c0_seq1	cellular_component	organelle part	down	predicted protein
comp29595_c0_seq1	biological_process	establishment of localization	down	predicted protein
comp29595_c0_seq1	biological_process	metabolic process	down	predicted protein
comp29595_c0_seq1	cellular_component	cell part	down	predicted protein
comp29595_c0_seq1	molecular_function	catalytic activity	down	predicted protein
comp29595_c0_seq1	molecular_function	binding	down	predicted protein
comp29595_c0_seq1	biological_process	cellular process	down	predicted protein
comp29595_c0_seq1	molecular_function	transporter activity	down	predicted protein
comp29595_c0_seq1	cellular_component	organelle	down	predicted protein
comp29595_c0_seq1	biological_process	localization	down	predicted protein
comp30317_c0_seq2	cellular_component	cell	down	beta carbonic anhydrase 3
comp30317_c0_seq2	cellular_component	organelle part	down	beta carbonic anhydrase 3
comp30317_c0_seq2	cellular_component	cell part	down	beta carbonic anhydrase 3
comp30317_c0_seq2	molecular_function	catalytic activity	down	beta carbonic anhydrase 3
comp30317_c0_seq2	molecular_function	binding	down	beta carbonic anhydrase 3
comp30317_c0_seq2	cellular_component	organelle	down	beta carbonic anhydrase 3
comp30317_c0_seq2	biological_process	carbon utilization	down	beta carbonic anhydrase 3
comp31790_c0_seq1	cellular_component	extracellular region part	down	hypothetical protein ARALYDRAFT_336019
comp31790_c0_seq1	cellular_component	extracellular region	down	hypothetical protein ARALYDRAFT_336019
comp33703_c0_seq2	cellular_component	cell	down	citrate synthase 4
comp33703_c0_seq2	biological_process	response to stimulus	down	citrate synthase 4
comp33703_c0_seq2	cellular_component	organelle part	down	citrate synthase 4
comp33703_c0_seq2	cellular_component	membrane-enclosed lumen	down	citrate synthase 4
comp33703_c0_seq2	biological_process	metabolic process	down	citrate synthase 4
comp33703_c0_seq2	cellular_component	cell part	down	citrate synthase 4
comp33703_c0_seq2	molecular_function	catalytic activity	down	citrate synthase 4
comp33703_c0_seq2	molecular_function	binding	down	citrate synthase 4
comp33703_c0_seq2	biological_process	cellular process	down	citrate synthase 4
comp33703_c0_seq2	cellular_component	organelle	down	citrate synthase 4
comp33942_c0_seq1	cellular_component	cell	down	hypothetical protein ARALYDRAFT_475925
comp33942_c0_seq1	biological_process	metabolic process	down	hypothetical protein ARALYDRAFT_475925
comp33942_c0_seq1	cellular_component	cell part	down	hypothetical protein ARALYDRAFT_475925
comp33942_c0_seq1	molecular_function	catalytic activity	down	hypothetical protein ARALYDRAFT_475925
comp33942_c0_seq1	molecular_function	binding	down	hypothetical protein ARALYDRAFT_475925
comp33942_c0_seq1	biological_process	cellular process	down	hypothetical protein ARALYDRAFT_475925
comp33970_c0_seq1	cellular_component	cell	down	heat stress transcription factor B-2a
comp33970_c0_seq1	biological_process	response to stimulus	down	heat stress transcription factor B-2a
comp33970_c0_seq1	biological_process	metabolic process	down	heat stress transcription factor B-2a
comp33970_c0_seq1	cellular_component	cell part	down	heat stress transcription factor B-2a
comp33970_c0_seq1	molecular_function	binding	down	heat stress transcription factor B-2a
comp33970_c0_seq1	biological_process	cellular process	down	heat stress transcription factor B-2a
comp33970_c0_seq1	molecular_function	transcription regulator activity	down	heat stress transcription factor B-2a
comp33970_c0_seq1	cellular_component	organelle	down	heat stress transcription factor B-2a
comp33970_c0_seq1	biological_process	biological regulation	down	heat stress transcription factor B-2a
comp34225_c0_seq1	cellular_component	cell	down	Low temperature and salt responsive protein
comp34225_c0_seq1	biological_process	response to stimulus	down	Low temperature and salt responsive protein
comp34225_c0_seq1	cellular_component	cell part	down	Low temperature and salt responsive protein
comp34228_c0_seq1	biological_process	cellular component organization	down	putative pectinesterase
comp34228_c0_seq1	cellular_component	cell	down	putative pectinesterase
comp34228_c0_seq1	biological_process	cell wall organization or biogenesis	down	putative pectinesterase
comp34228_c0_seq1	cellular_component	cell part	down	putative pectinesterase
comp34228_c0_seq1	molecular_function	catalytic activity	down	putative pectinesterase
comp34228_c0_seq1	biological_process	cellular process	down	putative pectinesterase
comp34228_c0_seq1	cellular_component	extracellular region	down	putative pectinesterase
comp34228_c0_seq1	molecular_function	enzyme regulator activity	down	putative pectinesterase
comp34447_c0_seq1	cellular_component	extracellular region part	down	T4O12.13
comp34447_c0_seq1	biological_process	metabolic process	down	T4O12.13
comp34447_c0_seq1	molecular_function	catalytic activity	down	T4O12.13
comp34447_c0_seq1	cellular_component	extracellular region	down	T4O12.13
comp34799_c0_seq1	cellular_component	cell	down	H(+)-ATPase 9
comp34799_c0_seq1	biological_process	establishment of localization	down	H(+)-ATPase 9
comp34799_c0_seq1	biological_process	metabolic process	down	H(+)-ATPase 9
comp34799_c0_seq1	cellular_component	cell part	down	H(+)-ATPase 9
comp34799_c0_seq1	molecular_function	catalytic activity	down	H(+)-ATPase 9
comp34799_c0_seq1	molecular_function	binding	down	H(+)-ATPase 9
comp34799_c0_seq1	biological_process	cellular process	down	H(+)-ATPase 9
comp34799_c0_seq1	molecular_function	transporter activity	down	H(+)-ATPase 9
comp34799_c0_seq1	biological_process	localization	down	H(+)-ATPase 9
comp36256_c0_seq1	cellular_component	macromolecular complex	down	hypothetical protein ARALYDRAFT_909184
comp36256_c0_seq1	cellular_component	cell	down	hypothetical protein ARALYDRAFT_909184
comp36256_c0_seq1	biological_process	metabolic process	down	hypothetical protein ARALYDRAFT_909184
comp36256_c0_seq1	cellular_component	cell part	down	hypothetical protein ARALYDRAFT_909184
comp36256_c0_seq1	molecular_function	binding	down	hypothetical protein ARALYDRAFT_909184
comp36256_c0_seq1	biological_process	cellular process	down	hypothetical protein ARALYDRAFT_909184
comp36519_c0_seq1	cellular_component	cell	down	Phosphoglycerate dehydrogenase - like protein
comp36519_c0_seq1	biological_process	metabolic process	down	Phosphoglycerate dehydrogenase - like protein
comp36519_c0_seq1	cellular_component	cell part	down	Phosphoglycerate dehydrogenase - like protein
comp36519_c0_seq1	molecular_function	catalytic activity	down	Phosphoglycerate dehydrogenase - like protein
comp36519_c0_seq1	molecular_function	binding	down	Phosphoglycerate dehydrogenase - like protein
comp36519_c0_seq1	biological_process	cellular process	down	Phosphoglycerate dehydrogenase - like protein
comp36519_c0_seq1	cellular_component	organelle	down	Phosphoglycerate dehydrogenase - like protein
comp36558_c0_seq1	biological_process	response to stimulus	down	hypothetical protein ARALYDRAFT_488986
comp36558_c0_seq1	biological_process	cellular process	down	hypothetical protein ARALYDRAFT_488986
comp36558_c0_seq1	biological_process	signaling	down	hypothetical protein ARALYDRAFT_488986
comp36558_c0_seq1	biological_process	signaling process	down	hypothetical protein ARALYDRAFT_488986
comp36558_c0_seq1	biological_process	biological regulation	down	hypothetical protein ARALYDRAFT_488986
comp36580_c0_seq1	cellular_component	cell	down	beta glucosidase 15
comp36580_c0_seq1	biological_process	metabolic process	down	beta glucosidase 15
comp36580_c0_seq1	cellular_component	cell part	down	beta glucosidase 15
comp36580_c0_seq1	molecular_function	catalytic activity	down	beta glucosidase 15
comp36580_c0_seq1	molecular_function	binding	down	beta glucosidase 15
comp36758_c0_seq1	biological_process	reproduction	down	hypothetical protein ARALYDRAFT_889647
comp36758_c0_seq1	biological_process	reproductive process	down	hypothetical protein ARALYDRAFT_889647
comp36758_c0_seq1	cellular_component	cell	down	hypothetical protein ARALYDRAFT_889647
comp36758_c0_seq1	biological_process	response to stimulus	down	hypothetical protein ARALYDRAFT_889647
comp36758_c0_seq1	cellular_component	organelle part	down	hypothetical protein ARALYDRAFT_889647
comp36758_c0_seq1	cellular_component	membrane-enclosed lumen	down	hypothetical protein ARALYDRAFT_889647
comp36758_c0_seq1	cellular_component	cell part	down	hypothetical protein ARALYDRAFT_889647
comp36758_c0_seq1	molecular_function	catalytic activity	down	hypothetical protein ARALYDRAFT_889647
comp36758_c0_seq1	molecular_function	binding	down	hypothetical protein ARALYDRAFT_889647
comp36758_c0_seq1	biological_process	cellular process	down	hypothetical protein ARALYDRAFT_889647
comp36758_c0_seq1	biological_process	developmental process	down	hypothetical protein ARALYDRAFT_889647
comp36758_c0_seq1	biological_process	multicellular organismal process	down	hypothetical protein ARALYDRAFT_889647
comp36758_c0_seq1	cellular_component	organelle	down	hypothetical protein ARALYDRAFT_889647
comp36758_c0_seq1	biological_process	biological regulation	down	hypothetical protein ARALYDRAFT_889647
comp36835_c0_seq1	cellular_component	cell	down	WRKY DNA-binding protein 31
comp36835_c0_seq1	biological_process	metabolic process	down	WRKY DNA-binding protein 31
comp36835_c0_seq1	cellular_component	cell part	down	WRKY DNA-binding protein 31
comp36835_c0_seq1	molecular_function	binding	down	WRKY DNA-binding protein 31
comp36835_c0_seq1	biological_process	cellular process	down	WRKY DNA-binding protein 31
comp36835_c0_seq1	molecular_function	transcription regulator activity	down	WRKY DNA-binding protein 31
comp36835_c0_seq1	cellular_component	organelle	down	WRKY DNA-binding protein 31
comp36835_c0_seq1	biological_process	biological regulation	down	WRKY DNA-binding protein 31
comp36927_c0_seq1	cellular_component	cell	down	Chain A, Solution Structure Of Thioredoxin H1 From Arabidopsis Thaliana]
comp36927_c0_seq1	biological_process	establishment of localization	down	Chain A, Solution Structure Of Thioredoxin H1 From Arabidopsis Thaliana]
comp36927_c0_seq1	biological_process	metabolic process	down	Chain A, Solution Structure Of Thioredoxin H1 From Arabidopsis Thaliana]
comp36927_c0_seq1	cellular_component	cell part	down	Chain A, Solution Structure Of Thioredoxin H1 From Arabidopsis Thaliana]
comp36927_c0_seq1	molecular_function	catalytic activity	down	Chain A, Solution Structure Of Thioredoxin H1 From Arabidopsis Thaliana]
comp36927_c0_seq1	biological_process	cellular process	down	Chain A, Solution Structure Of Thioredoxin H1 From Arabidopsis Thaliana]
comp36927_c0_seq1	biological_process	localization	down	Chain A, Solution Structure Of Thioredoxin H1 From Arabidopsis Thaliana]
comp36927_c0_seq1	biological_process	biological regulation	down	Chain A, Solution Structure Of Thioredoxin H1 From Arabidopsis Thaliana]
comp37427_c0_seq1	biological_process	metabolic process	down	MTHFR2
comp37427_c0_seq1	molecular_function	catalytic activity	down	MTHFR2
comp37427_c0_seq1	biological_process	cellular process	down	MTHFR2
comp37497_c0_seq3	cellular_component	macromolecular complex	down	hypothetical protein ARALYDRAFT_485789
comp37497_c0_seq3	cellular_component	cell	down	hypothetical protein ARALYDRAFT_485789
comp37497_c0_seq3	cellular_component	cell part	down	hypothetical protein ARALYDRAFT_485789
comp37613_c0_seq1	biological_process	reproduction	down	ATPPME1
comp37613_c0_seq1	biological_process	cellular component organization	down	ATPPME1
comp37613_c0_seq1	biological_process	reproductive process	down	ATPPME1
comp37613_c0_seq1	cellular_component	cell	down	ATPPME1
comp37613_c0_seq1	biological_process	cell wall organization or biogenesis	down	ATPPME1
comp37613_c0_seq1	cellular_component	cell part	down	ATPPME1
comp37613_c0_seq1	molecular_function	catalytic activity	down	ATPPME1
comp37613_c0_seq1	biological_process	cellular process	down	ATPPME1
comp37613_c0_seq1	biological_process	developmental process	down	ATPPME1
comp37613_c0_seq1	cellular_component	extracellular region	down	ATPPME1
comp37613_c0_seq1	biological_process	multicellular organismal process	down	ATPPME1
comp37613_c0_seq1	biological_process	multi-organism process	down	ATPPME1
comp37613_c0_seq1	cellular_component	organelle	down	ATPPME1
comp37613_c0_seq1	biological_process	growth	down	ATPPME1
comp37613_c0_seq1	biological_process	biological regulation	down	ATPPME1
comp37967_c0_seq1	cellular_component	cell	down	Papain family cysteine protease
comp37967_c0_seq1	biological_process	response to stimulus	down	Papain family cysteine protease
comp37967_c0_seq1	biological_process	metabolic process	down	Papain family cysteine protease
comp37967_c0_seq1	cellular_component	cell part	down	Papain family cysteine protease
comp37967_c0_seq1	molecular_function	catalytic activity	down	Papain family cysteine protease
comp37967_c0_seq1	biological_process	multi-organism process	down	Papain family cysteine protease
comp37967_c0_seq1	cellular_component	organelle	down	Papain family cysteine protease
comp38521_c0_seq1	cellular_component	cell	down	LOB domain-containing protein 20
comp38521_c0_seq1	cellular_component	cell part	down	LOB domain-containing protein 20
comp38521_c0_seq1	biological_process	developmental process	down	LOB domain-containing protein 20
comp38521_c0_seq1	biological_process	multicellular organismal process	down	LOB domain-containing protein 20
comp38521_c0_seq1	cellular_component	organelle	down	LOB domain-containing protein 20
comp38580_c0_seq1	biological_process	metabolic process	down	Bplo
comp38580_c0_seq1	molecular_function	catalytic activity	down	Bplo
comp38580_c0_seq1	molecular_function	binding	down	Bplo
comp38580_c0_seq1	cellular_component	extracellular region	down	Bplo
comp38603_c0_seq1	biological_process	reproduction	down	sucrose transporter SUC1
comp38603_c0_seq1	biological_process	reproductive process	down	sucrose transporter SUC1
comp38603_c0_seq1	cellular_component	cell	down	sucrose transporter SUC1
comp38603_c0_seq1	biological_process	establishment of localization	down	sucrose transporter SUC1
comp38603_c0_seq1	cellular_component	cell part	down	sucrose transporter SUC1
comp38603_c0_seq1	molecular_function	transporter activity	down	sucrose transporter SUC1
comp38603_c0_seq1	biological_process	developmental process	down	sucrose transporter SUC1
comp38603_c0_seq1	biological_process	multicellular organismal process	down	sucrose transporter SUC1
comp38603_c0_seq1	biological_process	localization	down	sucrose transporter SUC1
comp39330_c0_seq1	cellular_component	macromolecular complex	down	Os04g0376000
comp39330_c0_seq1	cellular_component	cell	down	Os04g0376000
comp39330_c0_seq1	cellular_component	organelle part	down	Os04g0376000
comp39330_c0_seq1	biological_process	metabolic process	down	Os04g0376000
comp39330_c0_seq1	cellular_component	cell part	down	Os04g0376000
comp39330_c0_seq1	biological_process	cellular process	down	Os04g0376000
comp39330_c0_seq1	cellular_component	organelle	down	Os04g0376000
comp39330_c0_seq1	molecular_function	structural molecule activity	down	Os04g0376000
comp39598_c0_seq1	cellular_component	cell	down	protein disulfide-isomerase 2
comp39598_c0_seq1	biological_process	response to stimulus	down	protein disulfide-isomerase 2
comp39598_c0_seq1	cellular_component	organelle part	down	protein disulfide-isomerase 2
comp39598_c0_seq1	cellular_component	membrane-enclosed lumen	down	protein disulfide-isomerase 2
comp39598_c0_seq1	cellular_component	cell part	down	protein disulfide-isomerase 2
comp39598_c0_seq1	molecular_function	catalytic activity	down	protein disulfide-isomerase 2
comp39598_c0_seq1	biological_process	cellular process	down	protein disulfide-isomerase 2
comp39598_c0_seq1	cellular_component	organelle	down	protein disulfide-isomerase 2
comp39598_c0_seq1	biological_process	biological regulation	down	protein disulfide-isomerase 2
comp39699_c0_seq1	cellular_component	cell	down	At3g54700
comp39699_c0_seq1	biological_process	establishment of localization	down	At3g54700
comp39699_c0_seq1	cellular_component	cell part	down	At3g54700
comp39699_c0_seq1	molecular_function	transporter activity	down	At3g54700
comp39699_c0_seq1	biological_process	localization	down	At3g54700
comp40089_c0_seq2	biological_process	establishment of localization	down	Lipid transfer protein
comp40089_c0_seq2	molecular_function	binding	down	Lipid transfer protein
comp40089_c0_seq2	biological_process	localization	down	Lipid transfer protein
comp40102_c0_seq1	biological_process	metabolic process	down	Beta-galactosidase;
comp40102_c0_seq1	molecular_function	catalytic activity	down	Beta-galactosidase;
comp40102_c0_seq1	molecular_function	binding	down	Beta-galactosidase;
comp40102_c0_seq1	cellular_component	extracellular region	down	Beta-galactosidase;
comp40181_c0_seq1	biological_process	reproduction	down	sucrose transport protein SUC1
comp40181_c0_seq1	biological_process	reproductive process	down	sucrose transport protein SUC1
comp40181_c0_seq1	cellular_component	cell	down	sucrose transport protein SUC1
comp40181_c0_seq1	biological_process	response to stimulus	down	sucrose transport protein SUC1
comp40181_c0_seq1	biological_process	establishment of localization	down	sucrose transport protein SUC1
comp40181_c0_seq1	cellular_component	cell part	down	sucrose transport protein SUC1
comp40181_c0_seq1	molecular_function	transporter activity	down	sucrose transport protein SUC1
comp40181_c0_seq1	biological_process	multicellular organismal process	down	sucrose transport protein SUC1
comp40181_c0_seq1	biological_process	multi-organism process	down	sucrose transport protein SUC1
comp40181_c0_seq1	cellular_component	organelle	down	sucrose transport protein SUC1
comp40181_c0_seq1	biological_process	localization	down	sucrose transport protein SUC1
comp40292_c0_seq2	biological_process	developmental process	down	LEA-like protein
comp40292_c0_seq2	biological_process	multicellular organismal process	down	LEA-like protein
comp40542_c0_seq1	cellular_component	cell	down	gibberellin-regulated family protein
comp40542_c0_seq1	biological_process	response to stimulus	down	gibberellin-regulated family protein
comp40542_c0_seq1	cellular_component	cell part	down	gibberellin-regulated family protein
comp40542_c0_seq1	cellular_component	extracellular region	down	gibberellin-regulated family protein
comp40607_c0_seq1	cellular_component	cell	down	transcription factor bHLH69
comp40607_c0_seq1	biological_process	metabolic process	down	transcription factor bHLH69
comp40607_c0_seq1	cellular_component	cell part	down	transcription factor bHLH69
comp40607_c0_seq1	molecular_function	binding	down	transcription factor bHLH69
comp40607_c0_seq1	biological_process	cellular process	down	transcription factor bHLH69
comp40607_c0_seq1	molecular_function	transcription regulator activity	down	transcription factor bHLH69
comp40607_c0_seq1	cellular_component	organelle	down	transcription factor bHLH69
comp40607_c0_seq1	biological_process	biological regulation	down	transcription factor bHLH69
comp40730_c0_seq1	molecular_function	binding	down	calmodulin-like protein 3
comp40896_c0_seq1	cellular_component	cell	down	H(+)-ATPase 8
comp40896_c0_seq1	biological_process	establishment of localization	down	H(+)-ATPase 8
comp40896_c0_seq1	biological_process	metabolic process	down	H(+)-ATPase 8
comp40896_c0_seq1	cellular_component	cell part	down	H(+)-ATPase 8
comp40896_c0_seq1	molecular_function	catalytic activity	down	H(+)-ATPase 8
comp40896_c0_seq1	molecular_function	binding	down	H(+)-ATPase 8
comp40896_c0_seq1	biological_process	cellular process	down	H(+)-ATPase 8
comp40896_c0_seq1	molecular_function	transporter activity	down	H(+)-ATPase 8
comp40896_c0_seq1	biological_process	localization	down	H(+)-ATPase 8
comp41184_c0_seq1	cellular_component	cell	down	pentatricopeptide repeat-containing protein
comp41184_c0_seq1	cellular_component	cell part	down	pentatricopeptide repeat-containing protein
comp41184_c0_seq1	cellular_component	organelle	down	pentatricopeptide repeat-containing protein
comp41297_c0_seq1	cellular_component	cell	down	AT3g23810/MYM9_15
comp41297_c0_seq1	biological_process	metabolic process	down	AT3g23810/MYM9_15
comp41297_c0_seq1	cellular_component	cell part	down	AT3g23810/MYM9_15
comp41297_c0_seq1	molecular_function	catalytic activity	down	AT3g23810/MYM9_15
comp41297_c0_seq1	molecular_function	binding	down	AT3g23810/MYM9_15
comp41297_c0_seq1	biological_process	cellular process	down	AT3g23810/MYM9_15
comp41297_c0_seq1	cellular_component	organelle	down	AT3g23810/MYM9_15
comp41543_c0_seq1	cellular_component	cell	down	UDP-D-glucose/UDP-D-galactose 4-epimerase 3
comp41543_c0_seq1	biological_process	response to stimulus	down	UDP-D-glucose/UDP-D-galactose 4-epimerase 3
comp41543_c0_seq1	biological_process	metabolic process	down	UDP-D-glucose/UDP-D-galactose 4-epimerase 3
comp41543_c0_seq1	cellular_component	cell part	down	UDP-D-glucose/UDP-D-galactose 4-epimerase 3
comp41543_c0_seq1	molecular_function	catalytic activity	down	UDP-D-glucose/UDP-D-galactose 4-epimerase 3
comp41543_c0_seq1	molecular_function	binding	down	UDP-D-glucose/UDP-D-galactose 4-epimerase 3
comp41543_c0_seq1	biological_process	cellular process	down	UDP-D-glucose/UDP-D-galactose 4-epimerase 3
comp41555_c0_seq1	biological_process	metabolic process	down	Rossmann-fold NAD(P)-binding domain-containing protein
comp41555_c0_seq1	molecular_function	catalytic activity	down	Rossmann-fold NAD(P)-binding domain-containing protein
comp41555_c0_seq1	molecular_function	binding	down	Rossmann-fold NAD(P)-binding domain-containing protein
comp42250_c0_seq1	cellular_component	cell	down	leucine-rich repeat protein FLR1
comp42250_c0_seq1	biological_process	response to stimulus	down	leucine-rich repeat protein FLR1
comp42250_c0_seq1	cellular_component	cell part	down	leucine-rich repeat protein FLR1
comp42250_c0_seq1	molecular_function	binding	down	leucine-rich repeat protein FLR1
comp42250_c0_seq1	cellular_component	extracellular region	down	leucine-rich repeat protein FLR1
comp42283_c0_seq1	cellular_component	cell	down	GAMMA-TIP3/TIP1_3
comp42283_c0_seq1	biological_process	response to stimulus	down	GAMMA-TIP3/TIP1_3
comp42283_c0_seq1	cellular_component	organelle part	down	GAMMA-TIP3/TIP1_3
comp42283_c0_seq1	biological_process	establishment of localization	down	GAMMA-TIP3/TIP1_3
comp42283_c0_seq1	cellular_component	cell part	down	GAMMA-TIP3/TIP1_3
comp42283_c0_seq1	biological_process	cellular process	down	GAMMA-TIP3/TIP1_3
comp42283_c0_seq1	molecular_function	transporter activity	down	GAMMA-TIP3/TIP1_3
comp42283_c0_seq1	cellular_component	organelle	down	GAMMA-TIP3/TIP1_3
comp42283_c0_seq1	biological_process	localization	down	GAMMA-TIP3/TIP1_3
comp42404_c0_seq4	molecular_function	catalytic activity	down	hypothetical protein ARALYDRAFT_323273
comp42452_c0_seq2	cellular_component	cell	down	hypothetical protein ARALYDRAFT_495305
comp42452_c0_seq2	cellular_component	cell part	down	hypothetical protein ARALYDRAFT_495305
comp42452_c0_seq2	molecular_function	binding	down	hypothetical protein ARALYDRAFT_495305
comp42497_c0_seq1	biological_process	cellular component organization	down	profilin
comp42497_c0_seq1	cellular_component	cell	down	profilin
comp42497_c0_seq1	cellular_component	cell part	down	profilin
comp42497_c0_seq1	molecular_function	binding	down	profilin
comp42497_c0_seq1	biological_process	cellular process	down	profilin
comp42497_c0_seq1	cellular_component	organelle	down	profilin
comp42642_c0_seq2	cellular_component	cell	down	indoleacetic acid-induced protein 30
comp42642_c0_seq2	biological_process	response to stimulus	down	indoleacetic acid-induced protein 30
comp42642_c0_seq2	biological_process	metabolic process	down	indoleacetic acid-induced protein 30
comp42642_c0_seq2	cellular_component	cell part	down	indoleacetic acid-induced protein 30
comp42642_c0_seq2	molecular_function	binding	down	indoleacetic acid-induced protein 30
comp42642_c0_seq2	biological_process	cellular process	down	indoleacetic acid-induced protein 30
comp42642_c0_seq2	biological_process	developmental process	down	indoleacetic acid-induced protein 30
comp42642_c0_seq2	biological_process	signaling	down	indoleacetic acid-induced protein 30
comp42642_c0_seq2	biological_process	multicellular organismal process	down	indoleacetic acid-induced protein 30
comp42642_c0_seq2	cellular_component	organelle	down	indoleacetic acid-induced protein 30
comp42642_c0_seq2	biological_process	signaling process	down	indoleacetic acid-induced protein 30
comp42642_c0_seq2	biological_process	biological regulation	down	indoleacetic acid-induced protein 30
comp42730_c0_seq2	cellular_component	cell	down	multiprotein-bridging factor 1c
comp42730_c0_seq2	biological_process	response to stimulus	down	multiprotein-bridging factor 1c
comp42730_c0_seq2	cellular_component	organelle part	down	multiprotein-bridging factor 1c
comp42730_c0_seq2	cellular_component	membrane-enclosed lumen	down	multiprotein-bridging factor 1c
comp42730_c0_seq2	biological_process	metabolic process	down	multiprotein-bridging factor 1c
comp42730_c0_seq2	cellular_component	cell part	down	multiprotein-bridging factor 1c
comp42730_c0_seq2	molecular_function	binding	down	multiprotein-bridging factor 1c
comp42730_c0_seq2	biological_process	cellular process	down	multiprotein-bridging factor 1c
comp42730_c0_seq2	molecular_function	transcription regulator activity	down	multiprotein-bridging factor 1c
comp42730_c0_seq2	biological_process	signaling	down	multiprotein-bridging factor 1c
comp42730_c0_seq2	cellular_component	organelle	down	multiprotein-bridging factor 1c
comp42730_c0_seq2	biological_process	signaling process	down	multiprotein-bridging factor 1c
comp42730_c0_seq2	biological_process	biological regulation	down	multiprotein-bridging factor 1c
comp42841_c0_seq1	cellular_component	cell	down	hypothetical protein ARALYDRAFT_323914
comp42841_c0_seq1	cellular_component	cell part	down	hypothetical protein ARALYDRAFT_323914
comp42841_c0_seq1	molecular_function	binding	down	hypothetical protein ARALYDRAFT_323914
comp42841_c0_seq1	cellular_component	organelle	down	hypothetical protein ARALYDRAFT_323914
comp42863_c0_seq1	cellular_component	cell	down	allyl alcohol dehydrogenase, putative
comp42863_c0_seq1	biological_process	response to stimulus	down	allyl alcohol dehydrogenase, putative
comp42863_c0_seq1	biological_process	metabolic process	down	allyl alcohol dehydrogenase, putative
comp42863_c0_seq1	cellular_component	cell part	down	allyl alcohol dehydrogenase, putative
comp42863_c0_seq1	molecular_function	catalytic activity	down	allyl alcohol dehydrogenase, putative
comp42863_c0_seq1	molecular_function	binding	down	allyl alcohol dehydrogenase, putative
comp42863_c0_seq1	cellular_component	organelle	down	allyl alcohol dehydrogenase, putative
comp43170_c0_seq1	molecular_function	binding	down	LIM domain-containing protein
comp43283_c0_seq1	cellular_component	cell	down	amino acid permease
comp43283_c0_seq1	biological_process	establishment of localization	down	amino acid permease
comp43283_c0_seq1	cellular_component	cell part	down	amino acid permease
comp43283_c0_seq1	biological_process	localization	down	amino acid permease
comp43355_c0_seq1	cellular_component	cell	down	unnamed protein product
comp43355_c0_seq1	biological_process	metabolic process	down	unnamed protein product
comp43355_c0_seq1	cellular_component	cell part	down	unnamed protein product
comp43355_c0_seq1	molecular_function	catalytic activity	down	unnamed protein product
comp43355_c0_seq1	biological_process	cellular process	down	unnamed protein product
comp43614_c0_seq1	cellular_component	cell	down	pollen coat oleosin-glycine rich protein
comp43614_c0_seq1	cellular_component	cell part	down	pollen coat oleosin-glycine rich protein
comp43614_c0_seq1	cellular_component	organelle	down	pollen coat oleosin-glycine rich protein
comp43623_c0_seq2	cellular_component	cell	down	actin-12
comp43623_c0_seq2	cellular_component	cell part	down	actin-12
comp43623_c0_seq2	molecular_function	binding	down	actin-12
comp43623_c0_seq2	cellular_component	organelle	down	actin-12
comp43972_c0_seq1	biological_process	cellular component biogenesis	down	nodulin MtN3 family protein
comp43972_c0_seq1	biological_process	cellular component organization	down	nodulin MtN3 family protein
comp43972_c0_seq1	cellular_component	cell	down	nodulin MtN3 family protein
comp43972_c0_seq1	cellular_component	cell part	down	nodulin MtN3 family protein
comp43972_c0_seq1	biological_process	cellular process	down	nodulin MtN3 family protein
comp43972_c0_seq1	biological_process	developmental process	down	nodulin MtN3 family protein
comp43972_c0_seq1	biological_process	multicellular organismal process	down	nodulin MtN3 family protein
comp44011_c0_seq1	biological_process	cellular component organization	down	hypothetical protein ARALYDRAFT_480492
comp44011_c0_seq1	cellular_component	cell	down	hypothetical protein ARALYDRAFT_480492
comp44011_c0_seq1	cellular_component	cell part	down	hypothetical protein ARALYDRAFT_480492
comp44011_c0_seq1	molecular_function	binding	down	hypothetical protein ARALYDRAFT_480492
comp44011_c0_seq1	biological_process	cellular process	down	hypothetical protein ARALYDRAFT_480492
comp44011_c0_seq1	cellular_component	organelle	down	hypothetical protein ARALYDRAFT_480492
comp44037_c0_seq1	cellular_component	cell	down	glutamate binding protein
comp44037_c0_seq1	cellular_component	cell part	down	glutamate binding protein
comp44236_c0_seq1	cellular_component	cell	down	hypothetical protein ARALYDRAFT_493744
comp44236_c0_seq1	biological_process	response to stimulus	down	hypothetical protein ARALYDRAFT_493744
comp44236_c0_seq1	cellular_component	organelle part	down	hypothetical protein ARALYDRAFT_493744
comp44236_c0_seq1	cellular_component	membrane-enclosed lumen	down	hypothetical protein ARALYDRAFT_493744
comp44236_c0_seq1	biological_process	metabolic process	down	hypothetical protein ARALYDRAFT_493744
comp44236_c0_seq1	cellular_component	cell part	down	hypothetical protein ARALYDRAFT_493744
comp44236_c0_seq1	molecular_function	binding	down	hypothetical protein ARALYDRAFT_493744
comp44236_c0_seq1	biological_process	cellular process	down	hypothetical protein ARALYDRAFT_493744
comp44236_c0_seq1	cellular_component	organelle	down	hypothetical protein ARALYDRAFT_493744
comp44322_c0_seq1	cellular_component	cell	down	myb domain protein 73
comp44322_c0_seq1	biological_process	establishment of localization	down	myb domain protein 73
comp44322_c0_seq1	biological_process	metabolic process	down	myb domain protein 73
comp44322_c0_seq1	cellular_component	cell part	down	myb domain protein 73
comp44322_c0_seq1	molecular_function	binding	down	myb domain protein 73
comp44322_c0_seq1	biological_process	cellular process	down	myb domain protein 73
comp44322_c0_seq1	biological_process	developmental process	down	myb domain protein 73
comp44322_c0_seq1	molecular_function	transcription regulator activity	down	myb domain protein 73
comp44322_c0_seq1	biological_process	multicellular organismal process	down	myb domain protein 73
comp44322_c0_seq1	cellular_component	organelle	down	myb domain protein 73
comp44322_c0_seq1	biological_process	localization	down	myb domain protein 73
comp44322_c0_seq1	biological_process	biological regulation	down	myb domain protein 73
comp44516_c0_seq1	cellular_component	cell	down	ferritin subunit, putative
comp44516_c0_seq1	biological_process	response to stimulus	down	ferritin subunit, putative
comp44516_c0_seq1	biological_process	establishment of localization	down	ferritin subunit, putative
comp44516_c0_seq1	biological_process	metabolic process	down	ferritin subunit, putative
comp44516_c0_seq1	cellular_component	cell part	down	ferritin subunit, putative
comp44516_c0_seq1	molecular_function	catalytic activity	down	ferritin subunit, putative
comp44516_c0_seq1	molecular_function	binding	down	ferritin subunit, putative
comp44516_c0_seq1	biological_process	cellular process	down	ferritin subunit, putative
comp44516_c0_seq1	cellular_component	organelle	down	ferritin subunit, putative
comp44516_c0_seq1	biological_process	localization	down	ferritin subunit, putative
comp44516_c0_seq1	biological_process	biological regulation	down	ferritin subunit, putative
comp44617_c0_seq1	cellular_component	cell	down	DNAJ heat shock N-terminal domain-containing protein
comp44617_c0_seq1	biological_process	metabolic process	down	DNAJ heat shock N-terminal domain-containing protein
comp44617_c0_seq1	cellular_component	cell part	down	DNAJ heat shock N-terminal domain-containing protein
comp44617_c0_seq1	molecular_function	binding	down	DNAJ heat shock N-terminal domain-containing protein
comp44617_c0_seq1	biological_process	cellular process	down	DNAJ heat shock N-terminal domain-containing protein
comp44617_c0_seq1	biological_process	biological regulation	down	DNAJ heat shock N-terminal domain-containing protein
comp44682_c0_seq1	cellular_component	cell	down	fasciclin-like arabinogalactan protein 14
comp44682_c0_seq1	cellular_component	cell part	down	fasciclin-like arabinogalactan protein 14
comp44712_c0_seq1	cellular_component	cell	down	Isocitrate dehydrogenase
comp44712_c0_seq1	biological_process	metabolic process	down	Isocitrate dehydrogenase
comp44712_c0_seq1	cellular_component	cell part	down	Isocitrate dehydrogenase
comp44712_c0_seq1	molecular_function	catalytic activity	down	Isocitrate dehydrogenase
comp44712_c0_seq1	molecular_function	binding	down	Isocitrate dehydrogenase
comp44712_c0_seq1	biological_process	cellular process	down	Isocitrate dehydrogenase
comp44712_c0_seq1	cellular_component	organelle	down	Isocitrate dehydrogenase
comp44816_c0_seq1	cellular_component	macromolecular complex	down	hypothetical protein ARALYDRAFT_897465
comp44816_c0_seq1	cellular_component	cell	down	hypothetical protein ARALYDRAFT_897465
comp44816_c0_seq1	biological_process	response to stimulus	down	hypothetical protein ARALYDRAFT_897465
comp44816_c0_seq1	cellular_component	organelle part	down	hypothetical protein ARALYDRAFT_897465
comp44816_c0_seq1	cellular_component	membrane-enclosed lumen	down	hypothetical protein ARALYDRAFT_897465
comp44816_c0_seq1	cellular_component	cell part	down	hypothetical protein ARALYDRAFT_897465
comp44816_c0_seq1	molecular_function	binding	down	hypothetical protein ARALYDRAFT_897465
comp44816_c0_seq1	cellular_component	extracellular region	down	hypothetical protein ARALYDRAFT_897465
comp44816_c0_seq1	biological_process	multi-organism process	down	hypothetical protein ARALYDRAFT_897465
comp44816_c0_seq1	cellular_component	organelle	down	hypothetical protein ARALYDRAFT_897465
comp44903_c0_seq1	cellular_component	cell	down	hypothetical protein ARALYDRAFT_327649
comp44903_c0_seq1	cellular_component	cell part	down	hypothetical protein ARALYDRAFT_327649
comp44903_c0_seq1	cellular_component	organelle	down	hypothetical protein ARALYDRAFT_327649
comp44951_c0_seq1	biological_process	reproduction	down	sucrose-proton symporter 1
comp44951_c0_seq1	biological_process	reproductive process	down	sucrose-proton symporter 1
comp44951_c0_seq1	cellular_component	cell	down	sucrose-proton symporter 1
comp44951_c0_seq1	biological_process	response to stimulus	down	sucrose-proton symporter 1
comp44951_c0_seq1	biological_process	establishment of localization	down	sucrose-proton symporter 1
comp44951_c0_seq1	cellular_component	cell part	down	sucrose-proton symporter 1
comp44951_c0_seq1	molecular_function	transporter activity	down	sucrose-proton symporter 1
comp44951_c0_seq1	biological_process	multicellular organismal process	down	sucrose-proton symporter 1
comp44951_c0_seq1	biological_process	multi-organism process	down	sucrose-proton symporter 1
comp44951_c0_seq1	cellular_component	organelle	down	sucrose-proton symporter 1
comp44951_c0_seq1	biological_process	localization	down	sucrose-proton symporter 1
comp45016_c0_seq1	biological_process	metabolic process	down	glutamate decarboxylase 5
comp45016_c0_seq1	molecular_function	catalytic activity	down	glutamate decarboxylase 5
comp45016_c0_seq1	molecular_function	binding	down	glutamate decarboxylase 5
comp45016_c0_seq1	biological_process	cellular process	down	glutamate decarboxylase 5
comp45063_c0_seq2	cellular_component	macromolecular complex	down	ATPPT1
comp45063_c0_seq2	cellular_component	cell	down	ATPPT1
comp45063_c0_seq2	cellular_component	organelle part	down	ATPPT1
comp45063_c0_seq2	cellular_component	membrane-enclosed lumen	down	ATPPT1
comp45063_c0_seq2	biological_process	metabolic process	down	ATPPT1
comp45063_c0_seq2	cellular_component	cell part	down	ATPPT1
comp45063_c0_seq2	molecular_function	catalytic activity	down	ATPPT1
comp45063_c0_seq2	biological_process	cellular process	down	ATPPT1
comp45063_c0_seq2	cellular_component	organelle	down	ATPPT1
comp45206_c0_seq1	cellular_component	cell	down	hypothetical protein ARALYDRAFT_317457
comp45206_c0_seq1	biological_process	establishment of localization	down	hypothetical protein ARALYDRAFT_317457
comp45206_c0_seq1	cellular_component	cell part	down	hypothetical protein ARALYDRAFT_317457
comp45206_c0_seq1	biological_process	cellular process	down	hypothetical protein ARALYDRAFT_317457
comp45206_c0_seq1	molecular_function	transporter activity	down	hypothetical protein ARALYDRAFT_317457
comp45206_c0_seq1	biological_process	localization	down	hypothetical protein ARALYDRAFT_317457
comp45508_c0_seq2	cellular_component	extracellular region	down	predicted protein
comp45660_c0_seq1	cellular_component	cell	down	17.6 kDa class II heat shock protein
comp45660_c0_seq1	biological_process	response to stimulus	down	17.6 kDa class II heat shock protein
comp45660_c0_seq1	cellular_component	cell part	down	17.6 kDa class II heat shock protein
comp45861_c0_seq2	cellular_component	cell	down	reticulon-like protein B7
comp45861_c0_seq2	cellular_component	organelle part	down	reticulon-like protein B7
comp45861_c0_seq2	cellular_component	cell part	down	reticulon-like protein B7
comp45861_c0_seq2	cellular_component	organelle	down	reticulon-like protein B7
comp45894_c0_seq1	cellular_component	cell	down	contains similarity to AMP-binding enzymes (Pfam: AMP-binding.hmm, score: 18.66, 25.90 and 43.55); most similar to acyl-CoA synthetases
comp45894_c0_seq1	biological_process	response to stimulus	down	contains similarity to AMP-binding enzymes (Pfam: AMP-binding.hmm, score: 18.66, 25.90 and 43.55); most similar to acyl-CoA synthetases
comp45894_c0_seq1	cellular_component	organelle part	down	contains similarity to AMP-binding enzymes (Pfam: AMP-binding.hmm, score: 18.66, 25.90 and 43.55); most similar to acyl-CoA synthetases
comp45894_c0_seq1	biological_process	metabolic process	down	contains similarity to AMP-binding enzymes (Pfam: AMP-binding.hmm, score: 18.66, 25.90 and 43.55); most similar to acyl-CoA synthetases
comp45894_c0_seq1	cellular_component	cell part	down	contains similarity to AMP-binding enzymes (Pfam: AMP-binding.hmm, score: 18.66, 25.90 and 43.55); most similar to acyl-CoA synthetases
comp45894_c0_seq1	molecular_function	catalytic activity	down	contains similarity to AMP-binding enzymes (Pfam: AMP-binding.hmm, score: 18.66, 25.90 and 43.55); most similar to acyl-CoA synthetases
comp45894_c0_seq1	molecular_function	binding	down	contains similarity to AMP-binding enzymes (Pfam: AMP-binding.hmm, score: 18.66, 25.90 and 43.55); most similar to acyl-CoA synthetases
comp45894_c0_seq1	biological_process	cellular process	down	contains similarity to AMP-binding enzymes (Pfam: AMP-binding.hmm, score: 18.66, 25.90 and 43.55); most similar to acyl-CoA synthetases
comp45894_c0_seq1	cellular_component	organelle	down	contains similarity to AMP-binding enzymes (Pfam: AMP-binding.hmm, score: 18.66, 25.90 and 43.55); most similar to acyl-CoA synthetases
comp46290_c0_seq1	cellular_component	cell	down	chloroplast small heat shock protein
comp46290_c0_seq1	biological_process	response to stimulus	down	chloroplast small heat shock protein
comp46290_c0_seq1	cellular_component	cell part	down	chloroplast small heat shock protein
comp46290_c0_seq1	cellular_component	organelle	down	chloroplast small heat shock protein
comp46318_c0_seq1	cellular_component	cell	down	mitochondrial HSO70 2
comp46318_c0_seq1	biological_process	response to stimulus	down	mitochondrial HSO70 2
comp46318_c0_seq1	biological_process	metabolic process	down	mitochondrial HSO70 2
comp46318_c0_seq1	cellular_component	cell part	down	mitochondrial HSO70 2
comp46318_c0_seq1	molecular_function	binding	down	mitochondrial HSO70 2
comp46318_c0_seq1	biological_process	cellular process	down	mitochondrial HSO70 2
comp46318_c0_seq1	cellular_component	organelle	down	mitochondrial HSO70 2
comp46383_c0_seq2	cellular_component	cell	down	uncharacterized protein
comp46383_c0_seq2	cellular_component	cell part	down	uncharacterized protein
comp46626_c0_seq1	molecular_function	binding	down	pentatricopeptide repeat-containing protein
comp46788_c0_seq1	biological_process	metabolic process	down	anther-specific proline rich protein
comp46788_c0_seq1	molecular_function	catalytic activity	down	anther-specific proline rich protein
comp46800_c0_seq1	biological_process	cellular component organization	down	pollen-expressed protein MF6t
comp46800_c0_seq1	cellular_component	cell	down	pollen-expressed protein MF6t
comp46800_c0_seq1	biological_process	cell wall organization or biogenesis	down	pollen-expressed protein MF6t
comp46800_c0_seq1	biological_process	metabolic process	down	pollen-expressed protein MF6t
comp46800_c0_seq1	cellular_component	cell part	down	pollen-expressed protein MF6t
comp46800_c0_seq1	molecular_function	catalytic activity	down	pollen-expressed protein MF6t
comp46800_c0_seq1	biological_process	cellular process	down	pollen-expressed protein MF6t
comp46800_c0_seq1	cellular_component	extracellular region	down	pollen-expressed protein MF6t
comp47032_c0_seq1	molecular_function	binding	down	putative calcium-binding protein CML44
comp47057_c0_seq1	cellular_component	cell	down	putative pathogenesis-related protein
comp47057_c0_seq1	biological_process	response to stimulus	down	putative pathogenesis-related protein
comp47057_c0_seq1	cellular_component	cell part	down	putative pathogenesis-related protein
comp47057_c0_seq1	biological_process	immune system process	down	putative pathogenesis-related protein
comp47057_c0_seq1	cellular_component	extracellular region	down	putative pathogenesis-related protein
comp47057_c0_seq1	biological_process	multi-organism process	down	putative pathogenesis-related protein
comp47137_c0_seq1	cellular_component	cell	down	predicted protein
comp47137_c0_seq1	biological_process	establishment of localization	down	predicted protein
comp47137_c0_seq1	biological_process	metabolic process	down	predicted protein
comp47137_c0_seq1	cellular_component	cell part	down	predicted protein
comp47137_c0_seq1	molecular_function	catalytic activity	down	predicted protein
comp47137_c0_seq1	molecular_function	binding	down	predicted protein
comp47137_c0_seq1	biological_process	cellular process	down	predicted protein
comp47137_c0_seq1	molecular_function	transporter activity	down	predicted protein
comp47137_c0_seq1	biological_process	localization	down	predicted protein
comp47143_c0_seq2	cellular_component	cell	down	hypothetical protein ARALYDRAFT_890234
comp47143_c0_seq2	biological_process	establishment of localization	down	hypothetical protein ARALYDRAFT_890234
comp47143_c0_seq2	cellular_component	cell part	down	hypothetical protein ARALYDRAFT_890234
comp47143_c0_seq2	molecular_function	transporter activity	down	hypothetical protein ARALYDRAFT_890234
comp47143_c0_seq2	biological_process	localization	down	hypothetical protein ARALYDRAFT_890234
comp47657_c0_seq3	cellular_component	cell	down	DREB2A
comp47657_c0_seq3	biological_process	response to stimulus	down	DREB2A
comp47657_c0_seq3	biological_process	metabolic process	down	DREB2A
comp47657_c0_seq3	cellular_component	cell part	down	DREB2A
comp47657_c0_seq3	molecular_function	binding	down	DREB2A
comp47657_c0_seq3	biological_process	cellular process	down	DREB2A
comp47657_c0_seq3	molecular_function	transcription regulator activity	down	DREB2A
comp47657_c0_seq3	cellular_component	organelle	down	DREB2A
comp47657_c0_seq3	biological_process	biological regulation	down	DREB2A
comp47903_c0_seq2	cellular_component	cell	down	monosaccharide transporter
comp47903_c0_seq2	biological_process	establishment of localization	down	monosaccharide transporter
comp47903_c0_seq2	cellular_component	cell part	down	monosaccharide transporter
comp47903_c0_seq2	biological_process	cellular process	down	monosaccharide transporter
comp47903_c0_seq2	molecular_function	transporter activity	down	monosaccharide transporter
comp47903_c0_seq2	biological_process	localization	down	monosaccharide transporter
comp48032_c0_seq1	cellular_component	cell	down	actin depolymerizing factor 7
comp48032_c0_seq1	cellular_component	cell part	down	actin depolymerizing factor 7
comp48032_c0_seq1	molecular_function	binding	down	actin depolymerizing factor 7
comp48070_c0_seq1	cellular_component	cell	down	AT-HSFA7A
comp48070_c0_seq1	biological_process	response to stimulus	down	AT-HSFA7A
comp48070_c0_seq1	biological_process	metabolic process	down	AT-HSFA7A
comp48070_c0_seq1	cellular_component	cell part	down	AT-HSFA7A
comp48070_c0_seq1	molecular_function	binding	down	AT-HSFA7A
comp48070_c0_seq1	biological_process	cellular process	down	AT-HSFA7A
comp48070_c0_seq1	molecular_function	transcription regulator activity	down	AT-HSFA7A
comp48070_c0_seq1	cellular_component	organelle	down	AT-HSFA7A
comp48070_c0_seq1	biological_process	biological regulation	down	AT-HSFA7A
comp48205_c1_seq1	biological_process	reproduction	down	hypothetical protein ARALYDRAFT_899104
comp48205_c1_seq1	biological_process	cellular component organization	down	hypothetical protein ARALYDRAFT_899104
comp48205_c1_seq1	biological_process	reproductive process	down	hypothetical protein ARALYDRAFT_899104
comp48205_c1_seq1	cellular_component	cell	down	hypothetical protein ARALYDRAFT_899104
comp48205_c1_seq1	biological_process	response to stimulus	down	hypothetical protein ARALYDRAFT_899104
comp48205_c1_seq1	biological_process	cell wall organization or biogenesis	down	hypothetical protein ARALYDRAFT_899104
comp48205_c1_seq1	biological_process	metabolic process	down	hypothetical protein ARALYDRAFT_899104
comp48205_c1_seq1	cellular_component	cell part	down	hypothetical protein ARALYDRAFT_899104
comp48205_c1_seq1	molecular_function	catalytic activity	down	hypothetical protein ARALYDRAFT_899104
comp48205_c1_seq1	biological_process	cellular process	down	hypothetical protein ARALYDRAFT_899104
comp48205_c1_seq1	biological_process	developmental process	down	hypothetical protein ARALYDRAFT_899104
comp48205_c1_seq1	cellular_component	extracellular region	down	hypothetical protein ARALYDRAFT_899104
comp48205_c1_seq1	biological_process	multicellular organismal process	down	hypothetical protein ARALYDRAFT_899104
comp48757_c1_seq1	biological_process	response to stimulus	down	basic glucanase
comp48757_c1_seq1	biological_process	metabolic process	down	basic glucanase
comp48757_c1_seq1	molecular_function	catalytic activity	down	basic glucanase
comp48757_c1_seq1	molecular_function	binding	down	basic glucanase
comp48757_c1_seq1	cellular_component	extracellular region	down	basic glucanase
comp48832_c0_seq3	biological_process	metabolic process	down	GDSL-like lipase/acylhydrolase domain-containing protein
comp48832_c0_seq3	molecular_function	catalytic activity	down	GDSL-like lipase/acylhydrolase domain-containing protein
comp48832_c0_seq3	cellular_component	extracellular region	down	GDSL-like lipase/acylhydrolase domain-containing protein
comp48836_c0_seq2	cellular_component	cell	down	uridine diphosphate glucose epimerase, putative; 80611-78786
comp48836_c0_seq2	biological_process	response to stimulus	down	uridine diphosphate glucose epimerase, putative; 80611-78786
comp48836_c0_seq2	biological_process	metabolic process	down	uridine diphosphate glucose epimerase, putative; 80611-78786
comp48836_c0_seq2	cellular_component	cell part	down	uridine diphosphate glucose epimerase, putative; 80611-78786
comp48836_c0_seq2	molecular_function	catalytic activity	down	uridine diphosphate glucose epimerase, putative; 80611-78786
comp48836_c0_seq2	molecular_function	binding	down	uridine diphosphate glucose epimerase, putative; 80611-78786
comp48836_c0_seq2	biological_process	cellular process	down	uridine diphosphate glucose epimerase, putative; 80611-78786
comp49015_c0_seq1	cellular_component	cell	down	aha9, 5' partial; 1-2403
comp49015_c0_seq1	biological_process	establishment of localization	down	aha9, 5' partial; 1-2403
comp49015_c0_seq1	biological_process	metabolic process	down	aha9, 5' partial; 1-2403
comp49015_c0_seq1	cellular_component	cell part	down	aha9, 5' partial; 1-2403
comp49015_c0_seq1	molecular_function	catalytic activity	down	aha9, 5' partial; 1-2403
comp49015_c0_seq1	molecular_function	binding	down	aha9, 5' partial; 1-2403
comp49015_c0_seq1	biological_process	cellular process	down	aha9, 5' partial; 1-2403
comp49015_c0_seq1	molecular_function	transporter activity	down	aha9, 5' partial; 1-2403
comp49015_c0_seq1	biological_process	localization	down	aha9, 5' partial; 1-2403
comp49493_c0_seq1	cellular_component	extracellular region part	down	pollen Ole e 1 allergen and extensin family protein
comp49493_c0_seq1	cellular_component	extracellular region	down	pollen Ole e 1 allergen and extensin family protein
comp49533_c0_seq2	molecular_function	catalytic activity	down	hypothetical protein ARALYDRAFT_490882
comp49533_c0_seq2	biological_process	biological regulation	down	hypothetical protein ARALYDRAFT_490882
comp49573_c0_seq1	cellular_component	cell	down	casein lytic proteinase B3
comp49573_c0_seq1	biological_process	response to stimulus	down	casein lytic proteinase B3
comp49573_c0_seq1	biological_process	metabolic process	down	casein lytic proteinase B3
comp49573_c0_seq1	cellular_component	cell part	down	casein lytic proteinase B3
comp49573_c0_seq1	molecular_function	catalytic activity	down	casein lytic proteinase B3
comp49573_c0_seq1	molecular_function	binding	down	casein lytic proteinase B3
comp49914_c0_seq6	biological_process	cellular component organization	down	rho GDP-dissociation inhibitor family protein
comp49914_c0_seq6	cellular_component	cell	down	rho GDP-dissociation inhibitor family protein
comp49914_c0_seq6	cellular_component	cell part	down	rho GDP-dissociation inhibitor family protein
comp49914_c0_seq6	molecular_function	binding	down	rho GDP-dissociation inhibitor family protein
comp49914_c0_seq6	biological_process	cellular process	down	rho GDP-dissociation inhibitor family protein
comp49914_c0_seq6	biological_process	developmental process	down	rho GDP-dissociation inhibitor family protein
comp49914_c0_seq6	biological_process	multicellular organismal process	down	rho GDP-dissociation inhibitor family protein
comp49914_c0_seq6	molecular_function	enzyme regulator activity	down	rho GDP-dissociation inhibitor family protein
comp49914_c0_seq6	biological_process	growth	down	rho GDP-dissociation inhibitor family protein
comp49914_c0_seq6	biological_process	biological regulation	down	rho GDP-dissociation inhibitor family protein
comp49949_c0_seq1	cellular_component	cell	down	H(+)-ATPase 6
comp49949_c0_seq1	biological_process	establishment of localization	down	H(+)-ATPase 6
comp49949_c0_seq1	biological_process	metabolic process	down	H(+)-ATPase 6
comp49949_c0_seq1	cellular_component	cell part	down	H(+)-ATPase 6
comp49949_c0_seq1	molecular_function	catalytic activity	down	H(+)-ATPase 6
comp49949_c0_seq1	molecular_function	binding	down	H(+)-ATPase 6
comp49949_c0_seq1	biological_process	cellular process	down	H(+)-ATPase 6
comp49949_c0_seq1	molecular_function	transporter activity	down	H(+)-ATPase 6
comp49949_c0_seq1	biological_process	localization	down	H(+)-ATPase 6
comp49986_c0_seq1	cellular_component	cell	down	heat shock transcription factor A2
comp49986_c0_seq1	biological_process	response to stimulus	down	heat shock transcription factor A2
comp49986_c0_seq1	biological_process	metabolic process	down	heat shock transcription factor A2
comp49986_c0_seq1	cellular_component	cell part	down	heat shock transcription factor A2
comp49986_c0_seq1	molecular_function	binding	down	heat shock transcription factor A2
comp49986_c0_seq1	biological_process	cellular process	down	heat shock transcription factor A2
comp49986_c0_seq1	molecular_function	transcription regulator activity	down	heat shock transcription factor A2
comp49986_c0_seq1	cellular_component	organelle	down	heat shock transcription factor A2
comp49986_c0_seq1	biological_process	biological regulation	down	heat shock transcription factor A2
comp49986_c1_seq1	cellular_component	cell	down	heat shock transcription factor A2
comp49986_c1_seq1	biological_process	response to stimulus	down	heat shock transcription factor A2
comp49986_c1_seq1	biological_process	metabolic process	down	heat shock transcription factor A2
comp49986_c1_seq1	cellular_component	cell part	down	heat shock transcription factor A2
comp49986_c1_seq1	molecular_function	binding	down	heat shock transcription factor A2
comp49986_c1_seq1	biological_process	cellular process	down	heat shock transcription factor A2
comp49986_c1_seq1	molecular_function	transcription regulator activity	down	heat shock transcription factor A2
comp49986_c1_seq1	cellular_component	organelle	down	heat shock transcription factor A2
comp49986_c1_seq1	biological_process	biological regulation	down	heat shock transcription factor A2
comp50586_c0_seq1	cellular_component	cell	down	chaperone DnaJ-domain containing protein
comp50586_c0_seq1	cellular_component	cell part	down	chaperone DnaJ-domain containing protein
comp50586_c0_seq1	molecular_function	binding	down	chaperone DnaJ-domain containing protein
comp50586_c0_seq1	cellular_component	organelle	down	chaperone DnaJ-domain containing protein
comp50856_c0_seq1	cellular_component	cell	down	peptidylprolyl isomerase
comp50856_c0_seq1	biological_process	response to stimulus	down	peptidylprolyl isomerase
comp50856_c0_seq1	biological_process	metabolic process	down	peptidylprolyl isomerase
comp50856_c0_seq1	cellular_component	cell part	down	peptidylprolyl isomerase
comp50856_c0_seq1	molecular_function	catalytic activity	down	peptidylprolyl isomerase
comp50856_c0_seq1	molecular_function	binding	down	peptidylprolyl isomerase
comp50856_c0_seq1	biological_process	cellular process	down	peptidylprolyl isomerase
comp50856_c0_seq1	cellular_component	organelle	down	peptidylprolyl isomerase
comp50987_c0_seq1	cellular_component	cell	down	predicted protein
comp50987_c0_seq1	biological_process	establishment of localization	down	predicted protein
comp50987_c0_seq1	biological_process	metabolic process	down	predicted protein
comp50987_c0_seq1	cellular_component	cell part	down	predicted protein
comp50987_c0_seq1	molecular_function	catalytic activity	down	predicted protein
comp50987_c0_seq1	molecular_function	binding	down	predicted protein
comp50987_c0_seq1	biological_process	cellular process	down	predicted protein
comp50987_c0_seq1	molecular_function	transporter activity	down	predicted protein
comp50987_c0_seq1	biological_process	localization	down	predicted protein
comp51062_c0_seq35	cellular_component	extracellular region	down	Putative cysteine-rich repeat secretory protein 37; Flags: Precursor]
comp51133_c0_seq5	cellular_component	cell	down	sugar transport protein 2
comp51133_c0_seq5	biological_process	establishment of localization	down	sugar transport protein 2
comp51133_c0_seq5	cellular_component	cell part	down	sugar transport protein 2
comp51133_c0_seq5	biological_process	cellular process	down	sugar transport protein 2
comp51133_c0_seq5	molecular_function	transporter activity	down	sugar transport protein 2
comp51133_c0_seq5	biological_process	developmental process	down	sugar transport protein 2
comp51133_c0_seq5	biological_process	multicellular organismal process	down	sugar transport protein 2
comp51133_c0_seq5	biological_process	localization	down	sugar transport protein 2
comp51314_c0_seq1	molecular_function	binding	down	hypothetical protein ARALYDRAFT_313341
comp51668_c0_seq2	biological_process	cellular component organization	down	polygalacturonase
comp51668_c0_seq2	cellular_component	cell	down	polygalacturonase
comp51668_c0_seq2	biological_process	cell wall organization or biogenesis	down	polygalacturonase
comp51668_c0_seq2	biological_process	metabolic process	down	polygalacturonase
comp51668_c0_seq2	cellular_component	cell part	down	polygalacturonase
comp51668_c0_seq2	molecular_function	catalytic activity	down	polygalacturonase
comp51668_c0_seq2	biological_process	cellular process	down	polygalacturonase
comp51668_c0_seq2	cellular_component	extracellular region	down	polygalacturonase
comp51779_c0_seq2	biological_process	response to stimulus	down	Defensin-like protein 2;
comp51779_c0_seq2	biological_process	cell killing	down	Defensin-like protein 2;
comp51779_c0_seq2	cellular_component	extracellular region	down	Defensin-like protein 2;
comp51779_c0_seq2	biological_process	multi-organism process	down	Defensin-like protein 2;
comp52081_c0_seq1	cellular_component	cell	down	ATOPT9
comp52081_c0_seq1	biological_process	establishment of localization	down	ATOPT9
comp52081_c0_seq1	cellular_component	cell part	down	ATOPT9
comp52081_c0_seq1	biological_process	cellular process	down	ATOPT9
comp52081_c0_seq1	biological_process	localization	down	ATOPT9
comp52569_c2_seq1	cellular_component	cell	down	COBRA-like protein 6
comp52569_c2_seq1	cellular_component	cell part	down	COBRA-like protein 6
comp52666_c1_seq1	cellular_component	cell	down	hypothetical protein ARALYDRAFT_321547
comp52666_c1_seq1	cellular_component	cell part	down	hypothetical protein ARALYDRAFT_321547
comp52694_c0_seq1	cellular_component	cell	down	ATCWINV4
comp52694_c0_seq1	biological_process	metabolic process	down	ATCWINV4
comp52694_c0_seq1	cellular_component	cell part	down	ATCWINV4
comp52694_c0_seq1	molecular_function	catalytic activity	down	ATCWINV4
comp52694_c0_seq1	cellular_component	extracellular region	down	ATCWINV4
comp52740_c3_seq1	biological_process	cellular component organization	down	exo-polygalacturonase
comp52740_c3_seq1	cellular_component	cell	down	exo-polygalacturonase
comp52740_c3_seq1	biological_process	cell wall organization or biogenesis	down	exo-polygalacturonase
comp52740_c3_seq1	biological_process	metabolic process	down	exo-polygalacturonase
comp52740_c3_seq1	cellular_component	cell part	down	exo-polygalacturonase
comp52740_c3_seq1	molecular_function	catalytic activity	down	exo-polygalacturonase
comp52740_c3_seq1	biological_process	cellular process	down	exo-polygalacturonase
comp52740_c3_seq1	cellular_component	extracellular region	down	exo-polygalacturonase
comp52744_c1_seq1	biological_process	cellular component organization	down	pectinesterase family protein
comp52744_c1_seq1	cellular_component	cell	down	pectinesterase family protein
comp52744_c1_seq1	biological_process	cell wall organization or biogenesis	down	pectinesterase family protein
comp52744_c1_seq1	cellular_component	cell part	down	pectinesterase family protein
comp52744_c1_seq1	molecular_function	catalytic activity	down	pectinesterase family protein
comp52744_c1_seq1	biological_process	cellular process	down	pectinesterase family protein
comp52744_c1_seq1	cellular_component	extracellular region	down	pectinesterase family protein
comp52746_c0_seq2	cellular_component	cell	down	R2R3-MYB transcription factor
comp52746_c0_seq2	biological_process	response to stimulus	down	R2R3-MYB transcription factor
comp52746_c0_seq2	biological_process	metabolic process	down	R2R3-MYB transcription factor
comp52746_c0_seq2	cellular_component	cell part	down	R2R3-MYB transcription factor
comp52746_c0_seq2	molecular_function	binding	down	R2R3-MYB transcription factor
comp52746_c0_seq2	biological_process	cellular process	down	R2R3-MYB transcription factor
comp52746_c0_seq2	biological_process	signaling	down	R2R3-MYB transcription factor
comp52746_c0_seq2	cellular_component	organelle	down	R2R3-MYB transcription factor
comp52746_c0_seq2	biological_process	signaling process	down	R2R3-MYB transcription factor
comp52746_c0_seq2	biological_process	biological regulation	down	R2R3-MYB transcription factor
comp52921_c0_seq1	cellular_component	cell	down	hypothetical protein ARALYDRAFT_895606
comp52921_c0_seq1	biological_process	establishment of localization	down	hypothetical protein ARALYDRAFT_895606
comp52921_c0_seq1	cellular_component	cell part	down	hypothetical protein ARALYDRAFT_895606
comp52921_c0_seq1	biological_process	cellular process	down	hypothetical protein ARALYDRAFT_895606
comp52921_c0_seq1	molecular_function	transporter activity	down	hypothetical protein ARALYDRAFT_895606
comp52921_c0_seq1	biological_process	localization	down	hypothetical protein ARALYDRAFT_895606
comp53111_c0_seq2	cellular_component	cell	down	H(+)-ATPase 9
comp53111_c0_seq2	biological_process	establishment of localization	down	H(+)-ATPase 9
comp53111_c0_seq2	biological_process	metabolic process	down	H(+)-ATPase 9
comp53111_c0_seq2	cellular_component	cell part	down	H(+)-ATPase 9
comp53111_c0_seq2	molecular_function	catalytic activity	down	H(+)-ATPase 9
comp53111_c0_seq2	molecular_function	binding	down	H(+)-ATPase 9
comp53111_c0_seq2	biological_process	cellular process	down	H(+)-ATPase 9
comp53111_c0_seq2	molecular_function	transporter activity	down	H(+)-ATPase 9
comp53111_c0_seq2	biological_process	localization	down	H(+)-ATPase 9
comp53261_c0_seq2	biological_process	response to stimulus	down	peroxidase 68
comp53261_c0_seq2	biological_process	metabolic process	down	peroxidase 68
comp53261_c0_seq2	molecular_function	catalytic activity	down	peroxidase 68
comp53261_c0_seq2	molecular_function	binding	down	peroxidase 68
comp53261_c0_seq2	biological_process	cellular process	down	peroxidase 68
comp53261_c0_seq2	molecular_function	antioxidant activity	down	peroxidase 68
comp53261_c0_seq2	cellular_component	extracellular region	down	peroxidase 68
comp53657_c0_seq5	cellular_component	cell	down	hypothetical protein ARALYDRAFT_339396
comp53657_c0_seq5	biological_process	metabolic process	down	hypothetical protein ARALYDRAFT_339396
comp53657_c0_seq5	cellular_component	cell part	down	hypothetical protein ARALYDRAFT_339396
comp53657_c0_seq5	molecular_function	binding	down	hypothetical protein ARALYDRAFT_339396
comp53657_c0_seq5	biological_process	cellular process	down	hypothetical protein ARALYDRAFT_339396
comp53657_c0_seq5	cellular_component	organelle	down	hypothetical protein ARALYDRAFT_339396
comp54207_c1_seq3	cellular_component	cell	down	myb family transcription factor
comp54207_c1_seq3	biological_process	metabolic process	down	myb family transcription factor
comp54207_c1_seq3	cellular_component	cell part	down	myb family transcription factor
comp54207_c1_seq3	molecular_function	binding	down	myb family transcription factor
comp54207_c1_seq3	biological_process	cellular process	down	myb family transcription factor
comp54207_c1_seq3	cellular_component	organelle	down	myb family transcription factor
comp54207_c1_seq3	biological_process	biological regulation	down	myb family transcription factor
comp54510_c0_seq1	cellular_component	cell	down	unnamed protein product
comp54510_c0_seq1	biological_process	response to stimulus	down	unnamed protein product
comp54510_c0_seq1	biological_process	metabolic process	down	unnamed protein product
comp54510_c0_seq1	cellular_component	cell part	down	unnamed protein product
comp54510_c0_seq1	molecular_function	binding	down	unnamed protein product
comp54510_c0_seq1	biological_process	cellular process	down	unnamed protein product
comp54510_c0_seq1	biological_process	multi-organism process	down	unnamed protein product
comp54776_c0_seq4	biological_process	death	down	bax inhibitor-like protein
comp54776_c0_seq4	cellular_component	cell	down	bax inhibitor-like protein
comp54776_c0_seq4	biological_process	response to stimulus	down	bax inhibitor-like protein
comp54776_c0_seq4	cellular_component	organelle part	down	bax inhibitor-like protein
comp54776_c0_seq4	biological_process	metabolic process	down	bax inhibitor-like protein
comp54776_c0_seq4	cellular_component	cell part	down	bax inhibitor-like protein
comp54776_c0_seq4	molecular_function	binding	down	bax inhibitor-like protein
comp54776_c0_seq4	biological_process	cellular process	down	bax inhibitor-like protein
comp54776_c0_seq4	biological_process	signaling	down	bax inhibitor-like protein
comp54776_c0_seq4	cellular_component	organelle	down	bax inhibitor-like protein
comp54776_c0_seq4	biological_process	biological regulation	down	bax inhibitor-like protein
comp54971_c0_seq1	cellular_component	cell	down	predicted protein
comp54971_c0_seq1	biological_process	response to stimulus	down	predicted protein
comp54971_c0_seq1	cellular_component	organelle part	down	predicted protein
comp54971_c0_seq1	biological_process	metabolic process	down	predicted protein
comp54971_c0_seq1	cellular_component	cell part	down	predicted protein
comp54971_c0_seq1	molecular_function	catalytic activity	down	predicted protein
comp54971_c0_seq1	molecular_function	binding	down	predicted protein
comp54971_c0_seq1	biological_process	cellular process	down	predicted protein
comp54971_c0_seq1	biological_process	signaling	down	predicted protein
comp54971_c0_seq1	cellular_component	organelle	down	predicted protein
comp54971_c0_seq1	biological_process	signaling process	down	predicted protein
comp54971_c0_seq1	biological_process	biological regulation	down	predicted protein
comp55980_c0_seq1	biological_process	response to stimulus	down	putative stress-inducible protein
comp55980_c0_seq1	molecular_function	binding	down	putative stress-inducible protein
comp56008_c0_seq6	cellular_component	extracellular region part	down	EXL6, partial
comp56008_c0_seq6	biological_process	metabolic process	down	EXL6, partial
comp56008_c0_seq6	molecular_function	catalytic activity	down	EXL6, partial
comp56008_c0_seq6	cellular_component	extracellular region	down	EXL6, partial
comp56097_c1_seq1	cellular_component	cell	down	CYP98A8
comp56097_c1_seq1	molecular_function	electron carrier activity	down	CYP98A8
comp56097_c1_seq1	biological_process	metabolic process	down	CYP98A8
comp56097_c1_seq1	cellular_component	cell part	down	CYP98A8
comp56097_c1_seq1	molecular_function	catalytic activity	down	CYP98A8
comp56097_c1_seq1	molecular_function	binding	down	CYP98A8
comp56217_c0_seq1	biological_process	cellular component organization	down	pollen development related protein
comp56217_c0_seq1	cellular_component	cell	down	pollen development related protein
comp56217_c0_seq1	biological_process	cell wall organization or biogenesis	down	pollen development related protein
comp56217_c0_seq1	cellular_component	cell part	down	pollen development related protein
comp56217_c0_seq1	molecular_function	catalytic activity	down	pollen development related protein
comp56217_c0_seq1	biological_process	cellular process	down	pollen development related protein
comp56217_c0_seq1	cellular_component	extracellular region	down	pollen development related protein
comp56217_c0_seq1	molecular_function	enzyme regulator activity	down	pollen development related protein
comp56401_c0_seq2	cellular_component	cell	down	plasma membrane sulphate transporter
comp56401_c0_seq2	biological_process	establishment of localization	down	plasma membrane sulphate transporter
comp56401_c0_seq2	cellular_component	cell part	down	plasma membrane sulphate transporter
comp56401_c0_seq2	biological_process	cellular process	down	plasma membrane sulphate transporter
comp56401_c0_seq2	molecular_function	transporter activity	down	plasma membrane sulphate transporter
comp56401_c0_seq2	biological_process	localization	down	plasma membrane sulphate transporter
comp56487_c0_seq4	cellular_component	macromolecular complex	down	putative protein phosphatase 2C 49
comp56487_c0_seq4	cellular_component	cell	down	putative protein phosphatase 2C 49
comp56487_c0_seq4	biological_process	metabolic process	down	putative protein phosphatase 2C 49
comp56487_c0_seq4	cellular_component	cell part	down	putative protein phosphatase 2C 49
comp56487_c0_seq4	molecular_function	catalytic activity	down	putative protein phosphatase 2C 49
comp56487_c0_seq4	molecular_function	binding	down	putative protein phosphatase 2C 49
comp56487_c0_seq4	biological_process	cellular process	down	putative protein phosphatase 2C 49
comp56511_c0_seq3	biological_process	metabolic process	down	beta-galactosidase 11
comp56511_c0_seq3	molecular_function	catalytic activity	down	beta-galactosidase 11
comp56511_c0_seq3	molecular_function	binding	down	beta-galactosidase 11
comp56511_c0_seq3	cellular_component	extracellular region	down	beta-galactosidase 11
comp56682_c0_seq2	cellular_component	cell	down	beta-1,3-glucanase
comp56682_c0_seq2	biological_process	response to stimulus	down	beta-1,3-glucanase
comp56682_c0_seq2	biological_process	metabolic process	down	beta-1,3-glucanase
comp56682_c0_seq2	cellular_component	cell part	down	beta-1,3-glucanase
comp56682_c0_seq2	molecular_function	catalytic activity	down	beta-1,3-glucanase
comp56682_c0_seq2	molecular_function	binding	down	beta-1,3-glucanase
comp56682_c0_seq2	cellular_component	organelle	down	beta-1,3-glucanase
comp56688_c0_seq1	biological_process	response to stimulus	down	ATHSP101
comp56688_c0_seq1	biological_process	metabolic process	down	ATHSP101
comp56688_c0_seq1	molecular_function	catalytic activity	down	ATHSP101
comp56688_c0_seq1	molecular_function	binding	down	ATHSP101
comp56688_c0_seq1	biological_process	cellular process	down	ATHSP101
comp56790_c2_seq7	biological_process	cellular component organization	down	pectinesterase family protein
comp56790_c2_seq7	cellular_component	cell	down	pectinesterase family protein
comp56790_c2_seq7	biological_process	cell wall organization or biogenesis	down	pectinesterase family protein
comp56790_c2_seq7	cellular_component	cell part	down	pectinesterase family protein
comp56790_c2_seq7	molecular_function	catalytic activity	down	pectinesterase family protein
comp56790_c2_seq7	biological_process	cellular process	down	pectinesterase family protein
comp56790_c2_seq7	molecular_function	enzyme regulator activity	down	pectinesterase family protein
comp56803_c0_seq4	cellular_component	cell	down	Rac-like GTP-binding protein ARAC1
comp56803_c0_seq4	biological_process	response to stimulus	down	Rac-like GTP-binding protein ARAC1
comp56803_c0_seq4	cellular_component	organelle part	down	Rac-like GTP-binding protein ARAC1
comp56803_c0_seq4	cellular_component	cell part	down	Rac-like GTP-binding protein ARAC1
comp56803_c0_seq4	molecular_function	binding	down	Rac-like GTP-binding protein ARAC1
comp56803_c0_seq4	biological_process	cellular process	down	Rac-like GTP-binding protein ARAC1
comp56803_c0_seq4	biological_process	signaling	down	Rac-like GTP-binding protein ARAC1
comp56803_c0_seq4	cellular_component	organelle	down	Rac-like GTP-binding protein ARAC1
comp56803_c0_seq4	biological_process	signaling process	down	Rac-like GTP-binding protein ARAC1
comp56803_c0_seq4	biological_process	biological regulation	down	Rac-like GTP-binding protein ARAC1
comp56825_c0_seq1	cellular_component	cell	down	unnamed protein product
comp56825_c0_seq1	biological_process	response to stimulus	down	unnamed protein product
comp56825_c0_seq1	biological_process	metabolic process	down	unnamed protein product
comp56825_c0_seq1	cellular_component	cell part	down	unnamed protein product
comp56825_c0_seq1	molecular_function	catalytic activity	down	unnamed protein product
comp56825_c0_seq1	molecular_function	binding	down	unnamed protein product
comp56919_c0_seq1	biological_process	cellular component organization	down	pollen-specific polygalacturonase
comp56919_c0_seq1	cellular_component	cell	down	pollen-specific polygalacturonase
comp56919_c0_seq1	biological_process	cell wall organization or biogenesis	down	pollen-specific polygalacturonase
comp56919_c0_seq1	biological_process	metabolic process	down	pollen-specific polygalacturonase
comp56919_c0_seq1	cellular_component	cell part	down	pollen-specific polygalacturonase
comp56919_c0_seq1	molecular_function	catalytic activity	down	pollen-specific polygalacturonase
comp56919_c0_seq1	biological_process	cellular process	down	pollen-specific polygalacturonase
comp56919_c0_seq1	cellular_component	extracellular region	down	pollen-specific polygalacturonase
comp57672_c0_seq6	cellular_component	cell	down	rab GDP-dissociation inhibitor
comp57672_c0_seq6	biological_process	establishment of localization	down	rab GDP-dissociation inhibitor
comp57672_c0_seq6	cellular_component	cell part	down	rab GDP-dissociation inhibitor
comp57672_c0_seq6	molecular_function	binding	down	rab GDP-dissociation inhibitor
comp57672_c0_seq6	biological_process	signaling	down	rab GDP-dissociation inhibitor
comp57672_c0_seq6	molecular_function	enzyme regulator activity	down	rab GDP-dissociation inhibitor
comp57672_c0_seq6	biological_process	signaling process	down	rab GDP-dissociation inhibitor
comp57672_c0_seq6	biological_process	localization	down	rab GDP-dissociation inhibitor
comp57672_c0_seq6	biological_process	biological regulation	down	rab GDP-dissociation inhibitor
comp57963_c0_seq7	biological_process	response to stimulus	down	heat shock protein 70B
comp57963_c0_seq7	molecular_function	binding	down	heat shock protein 70B
comp58701_c0_seq1	biological_process	establishment of localization	down	E2
comp58701_c0_seq1	molecular_function	binding	down	E2
comp58701_c0_seq1	biological_process	localization	down	E2
comp58719_c0_seq1	cellular_component	cell	down	HSP17.x protein
comp58719_c0_seq1	biological_process	response to stimulus	down	HSP17.x protein
comp58719_c0_seq1	cellular_component	cell part	down	HSP17.x protein
comp59538_c0_seq1	biological_process	reproduction	down	pollen development related protein
comp59538_c0_seq1	biological_process	cellular component organization	down	pollen development related protein
comp59538_c0_seq1	biological_process	reproductive process	down	pollen development related protein
comp59538_c0_seq1	cellular_component	cell	down	pollen development related protein
comp59538_c0_seq1	biological_process	cell wall organization or biogenesis	down	pollen development related protein
comp59538_c0_seq1	cellular_component	cell part	down	pollen development related protein
comp59538_c0_seq1	molecular_function	catalytic activity	down	pollen development related protein
comp59538_c0_seq1	biological_process	cellular process	down	pollen development related protein
comp59538_c0_seq1	biological_process	developmental process	down	pollen development related protein
comp59538_c0_seq1	cellular_component	extracellular region	down	pollen development related protein
comp59538_c0_seq1	biological_process	multicellular organismal process	down	pollen development related protein
comp59538_c0_seq1	biological_process	multi-organism process	down	pollen development related protein
comp59538_c0_seq1	molecular_function	enzyme regulator activity	down	pollen development related protein
comp59538_c0_seq1	biological_process	growth	down	pollen development related protein
comp59538_c0_seq1	biological_process	biological regulation	down	pollen development related protein
comp60298_c0_seq1	cellular_component	cell	down	Pectin lyase-like protein
comp60298_c0_seq1	biological_process	metabolic process	down	Pectin lyase-like protein
comp60298_c0_seq1	cellular_component	cell part	down	Pectin lyase-like protein
comp60298_c0_seq1	molecular_function	catalytic activity	down	Pectin lyase-like protein
comp60439_c0_seq1	cellular_component	cell	down	oleosin
comp60439_c0_seq1	cellular_component	cell part	down	oleosin
comp60439_c0_seq1	cellular_component	organelle	down	oleosin
comp60759_c0_seq1	cellular_component	cell	down	Oleosin-B4; Contains:
comp60759_c0_seq1	cellular_component	cell part	down	Oleosin-B4; Contains:
comp60759_c0_seq1	cellular_component	organelle	down	Oleosin-B4; Contains:
comp61118_c0_seq1	cellular_component	cell	down	oleosin-like protein
comp61118_c0_seq1	cellular_component	cell part	down	oleosin-like protein
comp61118_c0_seq1	cellular_component	organelle	down	oleosin-like protein
comp61310_c0_seq1	biological_process	cellular component organization	down	hypothetical protein ARALYDRAFT_488506
comp61310_c0_seq1	cellular_component	cell	down	hypothetical protein ARALYDRAFT_488506
comp61310_c0_seq1	cellular_component	symplast	down	hypothetical protein ARALYDRAFT_488506
comp61310_c0_seq1	biological_process	cell wall organization or biogenesis	down	hypothetical protein ARALYDRAFT_488506
comp61310_c0_seq1	biological_process	metabolic process	down	hypothetical protein ARALYDRAFT_488506
comp61310_c0_seq1	cellular_component	cell part	down	hypothetical protein ARALYDRAFT_488506
comp61310_c0_seq1	molecular_function	catalytic activity	down	hypothetical protein ARALYDRAFT_488506
comp61310_c0_seq1	biological_process	cellular process	down	hypothetical protein ARALYDRAFT_488506
comp61310_c0_seq1	cellular_component	extracellular region	down	hypothetical protein ARALYDRAFT_488506
comp61310_c0_seq1	cellular_component	organelle	down	hypothetical protein ARALYDRAFT_488506
comp61554_c0_seq1	biological_process	reproduction	down	L-ascorbate peroxidase
comp61554_c0_seq1	biological_process	reproductive process	down	L-ascorbate peroxidase
comp61554_c0_seq1	cellular_component	cell	down	L-ascorbate peroxidase
comp61554_c0_seq1	biological_process	response to stimulus	down	L-ascorbate peroxidase
comp61554_c0_seq1	cellular_component	organelle part	down	L-ascorbate peroxidase
comp61554_c0_seq1	biological_process	metabolic process	down	L-ascorbate peroxidase
comp61554_c0_seq1	cellular_component	cell part	down	L-ascorbate peroxidase
comp61554_c0_seq1	molecular_function	catalytic activity	down	L-ascorbate peroxidase
comp61554_c0_seq1	molecular_function	binding	down	L-ascorbate peroxidase
comp61554_c0_seq1	biological_process	cellular process	down	L-ascorbate peroxidase
comp61554_c0_seq1	biological_process	developmental process	down	L-ascorbate peroxidase
comp61554_c0_seq1	molecular_function	antioxidant activity	down	L-ascorbate peroxidase
comp61554_c0_seq1	biological_process	multicellular organismal process	down	L-ascorbate peroxidase
comp61554_c0_seq1	cellular_component	organelle	down	L-ascorbate peroxidase
comp61755_c0_seq1	biological_process	response to stimulus	down	phytocystatin 2-1
comp61755_c0_seq1	cellular_component	extracellular region	down	phytocystatin 2-1
comp61755_c0_seq1	molecular_function	enzyme regulator activity	down	phytocystatin 2-1
comp62011_c0_seq1	biological_process	metabolic process	down	cysteine proteinase-like protein
comp62011_c0_seq1	molecular_function	catalytic activity	down	cysteine proteinase-like protein
comp62665_c0_seq1	cellular_component	cell	down	hypothetical protein ARALYDRAFT_891668
comp62665_c0_seq1	biological_process	metabolic process	down	hypothetical protein ARALYDRAFT_891668
comp62665_c0_seq1	cellular_component	cell part	down	hypothetical protein ARALYDRAFT_891668
comp62665_c0_seq1	molecular_function	catalytic activity	down	hypothetical protein ARALYDRAFT_891668
comp62665_c0_seq1	molecular_function	binding	down	hypothetical protein ARALYDRAFT_891668
comp62665_c0_seq1	biological_process	cellular process	down	hypothetical protein ARALYDRAFT_891668
comp62665_c0_seq1	cellular_component	organelle	down	hypothetical protein ARALYDRAFT_891668
comp62764_c0_seq1	biological_process	establishment of localization	down	non-specific lipid-transfer protein 11
comp62764_c0_seq1	molecular_function	binding	down	non-specific lipid-transfer protein 11
comp62764_c0_seq1	biological_process	localization	down	non-specific lipid-transfer protein 11
comp65806_c0_seq1	cellular_component	cell	down	ethylene response factor 56
comp65806_c0_seq1	biological_process	response to stimulus	down	ethylene response factor 56
comp65806_c0_seq1	biological_process	metabolic process	down	ethylene response factor 56
comp65806_c0_seq1	cellular_component	cell part	down	ethylene response factor 56
comp65806_c0_seq1	molecular_function	binding	down	ethylene response factor 56
comp65806_c0_seq1	biological_process	cellular process	down	ethylene response factor 56
comp65806_c0_seq1	molecular_function	transcription regulator activity	down	ethylene response factor 56
comp65806_c0_seq1	biological_process	signaling	down	ethylene response factor 56
comp65806_c0_seq1	biological_process	multi-organism process	down	ethylene response factor 56
comp65806_c0_seq1	cellular_component	organelle	down	ethylene response factor 56
comp65806_c0_seq1	biological_process	signaling process	down	ethylene response factor 56
comp65806_c0_seq1	biological_process	biological regulation	down	ethylene response factor 56
comp67031_c0_seq1	cellular_component	cell	down	hypothetical protein ARALYDRAFT_901265
comp67031_c0_seq1	cellular_component	cell part	down	hypothetical protein ARALYDRAFT_901265
comp67031_c0_seq1	cellular_component	organelle	down	hypothetical protein ARALYDRAFT_901265
comp68115_c0_seq1	cellular_component	cell	down	hypothetical protein ARALYDRAFT_476499
comp68115_c0_seq1	cellular_component	cell part	down	hypothetical protein ARALYDRAFT_476499
comp68115_c0_seq1	molecular_function	binding	down	hypothetical protein ARALYDRAFT_476499
comp68788_c0_seq1	cellular_component	cell	down	alcohol dehydrogenase-like 3
comp68788_c0_seq1	biological_process	metabolic process	down	alcohol dehydrogenase-like 3
comp68788_c0_seq1	cellular_component	cell part	down	alcohol dehydrogenase-like 3
comp68788_c0_seq1	molecular_function	catalytic activity	down	alcohol dehydrogenase-like 3
comp68788_c0_seq1	molecular_function	binding	down	alcohol dehydrogenase-like 3
comp69244_c0_seq1	cellular_component	cell	down	predicted protein
comp69244_c0_seq1	biological_process	response to stimulus	down	predicted protein
comp69244_c0_seq1	biological_process	metabolic process	down	predicted protein
comp69244_c0_seq1	cellular_component	cell part	down	predicted protein
comp69244_c0_seq1	molecular_function	catalytic activity	down	predicted protein
comp69244_c0_seq1	molecular_function	binding	down	predicted protein
comp69244_c0_seq1	cellular_component	organelle	down	predicted protein
comp69425_c0_seq1	cellular_component	macromolecular complex	down	hypothetical protein ARALYDRAFT_493981
comp69425_c0_seq1	cellular_component	cell	down	hypothetical protein ARALYDRAFT_493981
comp69425_c0_seq1	biological_process	metabolic process	down	hypothetical protein ARALYDRAFT_493981
comp69425_c0_seq1	cellular_component	cell part	down	hypothetical protein ARALYDRAFT_493981
comp69425_c0_seq1	biological_process	cellular process	down	hypothetical protein ARALYDRAFT_493981
comp69425_c0_seq1	cellular_component	organelle	down	hypothetical protein ARALYDRAFT_493981
comp69425_c0_seq1	molecular_function	structural molecule activity	down	hypothetical protein ARALYDRAFT_493981
comp69487_c0_seq1	cellular_component	cell	down	hypothetical protein ARALYDRAFT_486475
comp69487_c0_seq1	cellular_component	organelle part	down	hypothetical protein ARALYDRAFT_486475
comp69487_c0_seq1	cellular_component	membrane-enclosed lumen	down	hypothetical protein ARALYDRAFT_486475
comp69487_c0_seq1	biological_process	metabolic process	down	hypothetical protein ARALYDRAFT_486475
comp69487_c0_seq1	cellular_component	cell part	down	hypothetical protein ARALYDRAFT_486475
comp69487_c0_seq1	molecular_function	catalytic activity	down	hypothetical protein ARALYDRAFT_486475
comp69487_c0_seq1	biological_process	cellular process	down	hypothetical protein ARALYDRAFT_486475
comp69487_c0_seq1	cellular_component	organelle	down	hypothetical protein ARALYDRAFT_486475
comp70931_c0_seq1	biological_process	metabolic process	down	glycosyl hydrolase family 1 protein
comp70931_c0_seq1	molecular_function	catalytic activity	down	glycosyl hydrolase family 1 protein
comp70931_c0_seq1	molecular_function	binding	down	glycosyl hydrolase family 1 protein
comp72857_c0_seq1	cellular_component	cell	down	protein transport protein SEC61 subunit beta
comp72857_c0_seq1	cellular_component	organelle part	down	protein transport protein SEC61 subunit beta
comp72857_c0_seq1	biological_process	establishment of localization	down	protein transport protein SEC61 subunit beta
comp72857_c0_seq1	cellular_component	cell part	down	protein transport protein SEC61 subunit beta
comp72857_c0_seq1	biological_process	cellular process	down	protein transport protein SEC61 subunit beta
comp72857_c0_seq1	cellular_component	organelle	down	protein transport protein SEC61 subunit beta
comp72857_c0_seq1	biological_process	localization	down	protein transport protein SEC61 subunit beta
comp73381_c0_seq1	biological_process	metabolic process	down	ATSPS2F
comp73381_c0_seq1	molecular_function	catalytic activity	down	ATSPS2F
comp73381_c0_seq1	biological_process	cellular process	down	ATSPS2F
comp74139_c0_seq1	cellular_component	cell	down	cystatin domain containing protein
comp74139_c0_seq1	biological_process	response to stimulus	down	cystatin domain containing protein
comp74139_c0_seq1	cellular_component	cell part	down	cystatin domain containing protein
comp74139_c0_seq1	cellular_component	extracellular region	down	cystatin domain containing protein
comp74139_c0_seq1	molecular_function	enzyme regulator activity	down	cystatin domain containing protein
comp76731_c0_seq1	cellular_component	cell	down	sugar transporter 9
comp76731_c0_seq1	biological_process	establishment of localization	down	sugar transporter 9
comp76731_c0_seq1	cellular_component	cell part	down	sugar transporter 9
comp76731_c0_seq1	biological_process	cellular process	down	sugar transporter 9
comp76731_c0_seq1	molecular_function	transporter activity	down	sugar transporter 9
comp76731_c0_seq1	biological_process	localization	down	sugar transporter 9
comp77447_c0_seq1	cellular_component	macromolecular complex	down	dynamin-related protein 1B
comp77447_c0_seq1	cellular_component	cell	down	dynamin-related protein 1B
comp77447_c0_seq1	cellular_component	organelle part	down	dynamin-related protein 1B
comp77447_c0_seq1	cellular_component	cell part	down	dynamin-related protein 1B
comp77447_c0_seq1	molecular_function	catalytic activity	down	dynamin-related protein 1B
comp77447_c0_seq1	molecular_function	binding	down	dynamin-related protein 1B
comp77447_c0_seq1	cellular_component	organelle	down	dynamin-related protein 1B
comp78075_c0_seq1	molecular_function	catalytic activity	down	camelliol C synthase 1
comp82060_c0_seq1	cellular_component	cell	down	ATMDAR4
comp82060_c0_seq1	biological_process	response to stimulus	down	ATMDAR4
comp82060_c0_seq1	cellular_component	organelle part	down	ATMDAR4
comp82060_c0_seq1	biological_process	metabolic process	down	ATMDAR4
comp82060_c0_seq1	cellular_component	cell part	down	ATMDAR4
comp82060_c0_seq1	molecular_function	catalytic activity	down	ATMDAR4
comp82060_c0_seq1	molecular_function	binding	down	ATMDAR4
comp82060_c0_seq1	biological_process	cellular process	down	ATMDAR4
comp82060_c0_seq1	cellular_component	organelle	down	ATMDAR4
comp89063_c0_seq1	cellular_component	cell	down	unnamed protein product
comp89063_c0_seq1	biological_process	response to stimulus	down	unnamed protein product
comp89063_c0_seq1	cellular_component	organelle part	down	unnamed protein product
comp89063_c0_seq1	biological_process	metabolic process	down	unnamed protein product
comp89063_c0_seq1	cellular_component	cell part	down	unnamed protein product
comp89063_c0_seq1	molecular_function	catalytic activity	down	unnamed protein product
comp89063_c0_seq1	molecular_function	binding	down	unnamed protein product
comp89063_c0_seq1	biological_process	cellular process	down	unnamed protein product
comp89063_c0_seq1	biological_process	multi-organism process	down	unnamed protein product
comp89063_c0_seq1	cellular_component	organelle	down	unnamed protein product
comp95932_c0_seq1	cellular_component	cell	down	aquaporin NIP3-1
comp95932_c0_seq1	biological_process	establishment of localization	down	aquaporin NIP3-1
comp95932_c0_seq1	cellular_component	cell part	down	aquaporin NIP3-1
comp95932_c0_seq1	biological_process	cellular process	down	aquaporin NIP3-1
comp95932_c0_seq1	molecular_function	transporter activity	down	aquaporin NIP3-1
comp95932_c0_seq1	biological_process	localization	down	aquaporin NIP3-1
comp99691_c0_seq1	cellular_component	cell	down	hypothetical protein ARALYDRAFT_890218
comp99691_c0_seq1	biological_process	metabolic process	down	hypothetical protein ARALYDRAFT_890218
comp99691_c0_seq1	cellular_component	cell part	down	hypothetical protein ARALYDRAFT_890218
comp99691_c0_seq1	molecular_function	catalytic activity	down	hypothetical protein ARALYDRAFT_890218
comp99691_c0_seq1	molecular_function	binding	down	hypothetical protein ARALYDRAFT_890218
comp99691_c0_seq1	biological_process	cellular process	down	hypothetical protein ARALYDRAFT_890218
comp99691_c0_seq1	biological_process	biological regulation	down	hypothetical protein ARALYDRAFT_890218

## Sheet: Up regulated in CMS lines
Transcript	Level 1	Level 2	Result	Function
comp22181_c0_seq1	molecular_function	electron carrier activity	up	CYP78A7
comp22181_c0_seq1	biological_process	metabolic process	up	CYP78A7
comp22181_c0_seq1	molecular_function	catalytic activity	up	CYP78A7
comp22181_c0_seq1	molecular_function	binding	up	CYP78A7
comp22181_c0_seq1	biological_process	developmental process	up	CYP78A7
comp22181_c0_seq1	biological_process	multicellular organismal process	up	CYP78A7
comp23602_c0_seq1	cellular_component	cell	up	polygalacturonase inhibitory protein
comp23602_c0_seq1	biological_process	response to stimulus	up	polygalacturonase inhibitory protein
comp23602_c0_seq1	cellular_component	cell part	up	polygalacturonase inhibitory protein
comp23602_c0_seq1	molecular_function	binding	up	polygalacturonase inhibitory protein
comp23602_c0_seq1	cellular_component	extracellular region	up	polygalacturonase inhibitory protein
comp23653_c0_seq1	molecular_function	catalytic activity	up	pectate lyase family protein
comp23653_c0_seq1	molecular_function	binding	up	pectate lyase family protein
comp24706_c0_seq1	cellular_component	cell	up	protein TIFY 7
comp24706_c0_seq1	biological_process	response to stimulus	up	protein TIFY 7
comp24706_c0_seq1	biological_process	metabolic process	up	protein TIFY 7
comp24706_c0_seq1	cellular_component	cell part	up	protein TIFY 7
comp24706_c0_seq1	molecular_function	binding	up	protein TIFY 7
comp24706_c0_seq1	biological_process	cellular process	up	protein TIFY 7
comp24706_c0_seq1	biological_process	signaling	up	protein TIFY 7
comp24706_c0_seq1	cellular_component	organelle	up	protein TIFY 7
comp24706_c0_seq1	biological_process	signaling process	up	protein TIFY 7
comp24706_c0_seq1	biological_process	biological regulation	up	protein TIFY 7
comp25403_c0_seq1	biological_process	reproduction	up	homeobox-leucine zipper protein ATHB-16
comp25403_c0_seq1	biological_process	reproductive process	up	homeobox-leucine zipper protein ATHB-16
comp25403_c0_seq1	cellular_component	cell	up	homeobox-leucine zipper protein ATHB-16
comp25403_c0_seq1	biological_process	response to stimulus	up	homeobox-leucine zipper protein ATHB-16
comp25403_c0_seq1	biological_process	metabolic process	up	homeobox-leucine zipper protein ATHB-16
comp25403_c0_seq1	cellular_component	cell part	up	homeobox-leucine zipper protein ATHB-16
comp25403_c0_seq1	molecular_function	binding	up	homeobox-leucine zipper protein ATHB-16
comp25403_c0_seq1	biological_process	cellular process	up	homeobox-leucine zipper protein ATHB-16
comp25403_c0_seq1	biological_process	developmental process	up	homeobox-leucine zipper protein ATHB-16
comp25403_c0_seq1	molecular_function	transcription regulator activity	up	homeobox-leucine zipper protein ATHB-16
comp25403_c0_seq1	biological_process	multicellular organismal process	up	homeobox-leucine zipper protein ATHB-16
comp25403_c0_seq1	cellular_component	organelle	up	homeobox-leucine zipper protein ATHB-16
comp25403_c0_seq1	biological_process	biological regulation	up	homeobox-leucine zipper protein ATHB-16
comp32405_c0_seq1	cellular_component	cell	up	B3 domain-containing protein REM12
comp32405_c0_seq1	biological_process	metabolic process	up	B3 domain-containing protein REM12
comp32405_c0_seq1	cellular_component	cell part	up	B3 domain-containing protein REM12
comp32405_c0_seq1	molecular_function	binding	up	B3 domain-containing protein REM12
comp32405_c0_seq1	biological_process	cellular process	up	B3 domain-containing protein REM12
comp32405_c0_seq1	cellular_component	organelle	up	B3 domain-containing protein REM12
comp32405_c0_seq1	biological_process	biological regulation	up	B3 domain-containing protein REM12
comp35506_c0_seq1	molecular_function	electron carrier activity	up	Nitrate reductase
comp35506_c0_seq1	biological_process	metabolic process	up	Nitrate reductase
comp35506_c0_seq1	molecular_function	catalytic activity	up	Nitrate reductase
comp35506_c0_seq1	molecular_function	binding	up	Nitrate reductase
comp39553_c0_seq1	cellular_component	cell	up	basic helix-loop-helix domain-containing protein
comp39553_c0_seq1	biological_process	metabolic process	up	basic helix-loop-helix domain-containing protein
comp39553_c0_seq1	cellular_component	cell part	up	basic helix-loop-helix domain-containing protein
comp39553_c0_seq1	molecular_function	binding	up	basic helix-loop-helix domain-containing protein
comp39553_c0_seq1	biological_process	cellular process	up	basic helix-loop-helix domain-containing protein
comp39553_c0_seq1	molecular_function	transcription regulator activity	up	basic helix-loop-helix domain-containing protein
comp39553_c0_seq1	cellular_component	organelle	up	basic helix-loop-helix domain-containing protein
comp39553_c0_seq1	biological_process	biological regulation	up	basic helix-loop-helix domain-containing protein
comp41421_c0_seq1	cellular_component	cell	up	senescence-associated cysteine protease
comp41421_c0_seq1	biological_process	metabolic process	up	senescence-associated cysteine protease
comp41421_c0_seq1	cellular_component	cell part	up	senescence-associated cysteine protease
comp41421_c0_seq1	molecular_function	catalytic activity	up	senescence-associated cysteine protease
comp41421_c0_seq1	molecular_function	binding	up	senescence-associated cysteine protease
comp41421_c0_seq1	cellular_component	extracellular region	up	senescence-associated cysteine protease
comp41421_c0_seq1	cellular_component	organelle	up	senescence-associated cysteine protease
comp41874_c0_seq1	cellular_component	cell	up	esterase PIR7B
comp41874_c0_seq1	biological_process	metabolic process	up	esterase PIR7B
comp41874_c0_seq1	cellular_component	cell part	up	esterase PIR7B
comp41874_c0_seq1	molecular_function	catalytic activity	up	esterase PIR7B
comp41874_c0_seq1	molecular_function	binding	up	esterase PIR7B
comp41874_c0_seq1	biological_process	cellular process	up	esterase PIR7B
comp43139_c0_seq2	cellular_component	cell	up	hypothetical protein ARALYDRAFT_910242
comp43139_c0_seq2	biological_process	metabolic process	up	hypothetical protein ARALYDRAFT_910242
comp43139_c0_seq2	cellular_component	cell part	up	hypothetical protein ARALYDRAFT_910242
comp43139_c0_seq2	molecular_function	catalytic activity	up	hypothetical protein ARALYDRAFT_910242
comp43139_c0_seq2	molecular_function	binding	up	hypothetical protein ARALYDRAFT_910242
comp43139_c0_seq2	cellular_component	organelle	up	hypothetical protein ARALYDRAFT_910242
comp43849_c0_seq2	cellular_component	cell	up	hypothetical protein ARALYDRAFT_917340
comp43849_c0_seq2	biological_process	metabolic process	up	hypothetical protein ARALYDRAFT_917340
comp43849_c0_seq2	cellular_component	cell part	up	hypothetical protein ARALYDRAFT_917340
comp43849_c0_seq2	molecular_function	binding	up	hypothetical protein ARALYDRAFT_917340
comp43849_c0_seq2	biological_process	cellular process	up	hypothetical protein ARALYDRAFT_917340
comp43849_c0_seq2	cellular_component	organelle	up	hypothetical protein ARALYDRAFT_917340
comp43849_c0_seq2	biological_process	biological regulation	up	hypothetical protein ARALYDRAFT_917340
comp44406_c0_seq1	molecular_function	catalytic activity	up	pectin methylesterase inhibitor 1
comp44406_c0_seq1	molecular_function	enzyme regulator activity	up	pectin methylesterase inhibitor 1
comp44411_c0_seq1	biological_process	cellular component biogenesis	up	unnamed protein product
comp44411_c0_seq1	biological_process	cellular component organization	up	unnamed protein product
comp44411_c0_seq1	cellular_component	cell	up	unnamed protein product
comp44411_c0_seq1	biological_process	response to stimulus	up	unnamed protein product
comp44411_c0_seq1	cellular_component	organelle part	up	unnamed protein product
comp44411_c0_seq1	cellular_component	membrane-enclosed lumen	up	unnamed protein product
comp44411_c0_seq1	biological_process	metabolic process	up	unnamed protein product
comp44411_c0_seq1	cellular_component	cell part	up	unnamed protein product
comp44411_c0_seq1	molecular_function	catalytic activity	up	unnamed protein product
comp44411_c0_seq1	molecular_function	binding	up	unnamed protein product
comp44411_c0_seq1	biological_process	cellular process	up	unnamed protein product
comp44411_c0_seq1	biological_process	signaling	up	unnamed protein product
comp44411_c0_seq1	biological_process	multi-organism process	up	unnamed protein product
comp44411_c0_seq1	cellular_component	organelle	up	unnamed protein product
comp44411_c0_seq1	biological_process	signaling process	up	unnamed protein product
comp44411_c0_seq1	biological_process	biological regulation	up	unnamed protein product
comp44586_c0_seq1	biological_process	response to stimulus	up	hypothetical protein ARALYDRAFT_481340
comp44586_c0_seq1	biological_process	metabolic process	up	hypothetical protein ARALYDRAFT_481340
comp44586_c0_seq1	molecular_function	catalytic activity	up	hypothetical protein ARALYDRAFT_481340
comp44586_c0_seq1	molecular_function	binding	up	hypothetical protein ARALYDRAFT_481340
comp44586_c0_seq1	biological_process	cellular process	up	hypothetical protein ARALYDRAFT_481340
comp44586_c0_seq1	molecular_function	antioxidant activity	up	hypothetical protein ARALYDRAFT_481340
comp44586_c0_seq1	cellular_component	extracellular region	up	hypothetical protein ARALYDRAFT_481340
comp45529_c0_seq1	biological_process	reproduction	up	jasmonate inducible protein
comp45529_c0_seq1	biological_process	reproductive process	up	jasmonate inducible protein
comp45529_c0_seq1	biological_process	response to stimulus	up	jasmonate inducible protein
comp45529_c0_seq1	biological_process	biological adhesion	up	jasmonate inducible protein
comp45529_c0_seq1	molecular_function	binding	up	jasmonate inducible protein
comp45529_c0_seq1	biological_process	cellular process	up	jasmonate inducible protein
comp45529_c0_seq1	biological_process	developmental process	up	jasmonate inducible protein
comp45529_c0_seq1	biological_process	multicellular organismal process	up	jasmonate inducible protein
comp45531_c1_seq1	molecular_function	catalytic activity	up	pectate lyase like protein
comp45531_c1_seq1	molecular_function	binding	up	pectate lyase like protein
comp46786_c0_seq8	biological_process	metabolic process	up	hydrolase, hydrolyzing O-glycosyl compounds
comp46786_c0_seq8	molecular_function	catalytic activity	up	hydrolase, hydrolyzing O-glycosyl compounds
comp46786_c0_seq8	molecular_function	binding	up	hydrolase, hydrolyzing O-glycosyl compounds
comp46847_c0_seq1	cellular_component	cell	up	putative ribulose-1,5-bisphosphate carboxylase/oxygenase small subunit N-methyltransferase I
comp46847_c0_seq1	biological_process	establishment of localization	up	putative ribulose-1,5-bisphosphate carboxylase/oxygenase small subunit N-methyltransferase I
comp46847_c0_seq1	cellular_component	cell part	up	putative ribulose-1,5-bisphosphate carboxylase/oxygenase small subunit N-methyltransferase I
comp46847_c0_seq1	molecular_function	binding	up	putative ribulose-1,5-bisphosphate carboxylase/oxygenase small subunit N-methyltransferase I
comp46847_c0_seq1	biological_process	cellular process	up	putative ribulose-1,5-bisphosphate carboxylase/oxygenase small subunit N-methyltransferase I
comp46847_c0_seq1	molecular_function	transporter activity	up	putative ribulose-1,5-bisphosphate carboxylase/oxygenase small subunit N-methyltransferase I
comp46847_c0_seq1	biological_process	localization	up	putative ribulose-1,5-bisphosphate carboxylase/oxygenase small subunit N-methyltransferase I
comp47087_c0_seq1	cellular_component	cell	up	RNA recognition motif-containing protein
comp47087_c0_seq1	cellular_component	cell part	up	RNA recognition motif-containing protein
comp47087_c0_seq1	molecular_function	binding	up	RNA recognition motif-containing protein
comp47087_c0_seq1	cellular_component	organelle	up	RNA recognition motif-containing protein
comp47288_c0_seq1	cellular_component	cell	up	sugar-porter family protein 1
comp47288_c0_seq1	biological_process	establishment of localization	up	sugar-porter family protein 1
comp47288_c0_seq1	cellular_component	cell part	up	sugar-porter family protein 1
comp47288_c0_seq1	biological_process	cellular process	up	sugar-porter family protein 1
comp47288_c0_seq1	molecular_function	transporter activity	up	sugar-porter family protein 1
comp47288_c0_seq1	biological_process	localization	up	sugar-porter family protein 1
comp48462_c0_seq1	biological_process	reproduction	up	hypothetical protein ARALYDRAFT_893615
comp48462_c0_seq1	biological_process	reproductive process	up	hypothetical protein ARALYDRAFT_893615
comp48462_c0_seq1	cellular_component	cell	up	hypothetical protein ARALYDRAFT_893615
comp48462_c0_seq1	biological_process	metabolic process	up	hypothetical protein ARALYDRAFT_893615
comp48462_c0_seq1	cellular_component	cell part	up	hypothetical protein ARALYDRAFT_893615
comp48462_c0_seq1	molecular_function	binding	up	hypothetical protein ARALYDRAFT_893615
comp48462_c0_seq1	biological_process	cellular process	up	hypothetical protein ARALYDRAFT_893615
comp48462_c0_seq1	biological_process	developmental process	up	hypothetical protein ARALYDRAFT_893615
comp48462_c0_seq1	molecular_function	transcription regulator activity	up	hypothetical protein ARALYDRAFT_893615
comp48462_c0_seq1	biological_process	multicellular organismal process	up	hypothetical protein ARALYDRAFT_893615
comp48462_c0_seq1	cellular_component	organelle	up	hypothetical protein ARALYDRAFT_893615
comp48462_c0_seq1	biological_process	biological regulation	up	hypothetical protein ARALYDRAFT_893615
comp48620_c0_seq7	biological_process	reproduction	up	arginine decarboxylase
comp48620_c0_seq7	biological_process	reproductive process	up	arginine decarboxylase
comp48620_c0_seq7	biological_process	response to stimulus	up	arginine decarboxylase
comp48620_c0_seq7	biological_process	metabolic process	up	arginine decarboxylase
comp48620_c0_seq7	molecular_function	catalytic activity	up	arginine decarboxylase
comp48620_c0_seq7	biological_process	cellular process	up	arginine decarboxylase
comp48620_c0_seq7	biological_process	developmental process	up	arginine decarboxylase
comp48620_c0_seq7	biological_process	multicellular organismal process	up	arginine decarboxylase
comp49117_c0_seq1	cellular_component	cell	up	hydrolase, NUDIX family protein
comp49117_c0_seq1	biological_process	response to stimulus	up	hydrolase, NUDIX family protein
comp49117_c0_seq1	cellular_component	cell part	up	hydrolase, NUDIX family protein
comp49117_c0_seq1	molecular_function	catalytic activity	up	hydrolase, NUDIX family protein
comp49117_c0_seq1	molecular_function	binding	up	hydrolase, NUDIX family protein
comp50253_c0_seq1	cellular_component	cell	up	lipoxygenase 2
comp50253_c0_seq1	biological_process	response to stimulus	up	lipoxygenase 2
comp50253_c0_seq1	cellular_component	organelle part	up	lipoxygenase 2
comp50253_c0_seq1	biological_process	metabolic process	up	lipoxygenase 2
comp50253_c0_seq1	cellular_component	cell part	up	lipoxygenase 2
comp50253_c0_seq1	molecular_function	catalytic activity	up	lipoxygenase 2
comp50253_c0_seq1	molecular_function	binding	up	lipoxygenase 2
comp50253_c0_seq1	biological_process	cellular process	up	lipoxygenase 2
comp50253_c0_seq1	biological_process	multi-organism process	up	lipoxygenase 2
comp50253_c0_seq1	cellular_component	organelle	up	lipoxygenase 2
comp50393_c0_seq2	cellular_component	cell	up	unnamed protein product
comp50393_c0_seq2	biological_process	metabolic process	up	unnamed protein product
comp50393_c0_seq2	cellular_component	cell part	up	unnamed protein product
comp50393_c0_seq2	molecular_function	binding	up	unnamed protein product
comp50393_c0_seq2	biological_process	cellular process	up	unnamed protein product
comp50393_c0_seq2	cellular_component	organelle	up	unnamed protein product
comp50393_c0_seq2	biological_process	biological regulation	up	unnamed protein product
comp50403_c0_seq1	biological_process	reproduction	up	ubiquitin-specific protease 15
comp50403_c0_seq1	biological_process	reproductive process	up	ubiquitin-specific protease 15
comp50403_c0_seq1	cellular_component	cell	up	ubiquitin-specific protease 15
comp50403_c0_seq1	biological_process	metabolic process	up	ubiquitin-specific protease 15
comp50403_c0_seq1	cellular_component	cell part	up	ubiquitin-specific protease 15
comp50403_c0_seq1	molecular_function	catalytic activity	up	ubiquitin-specific protease 15
comp50403_c0_seq1	molecular_function	binding	up	ubiquitin-specific protease 15
comp50403_c0_seq1	biological_process	cellular process	up	ubiquitin-specific protease 15
comp50403_c0_seq1	biological_process	developmental process	up	ubiquitin-specific protease 15
comp50403_c0_seq1	biological_process	multicellular organismal process	up	ubiquitin-specific protease 15
comp50403_c0_seq1	cellular_component	organelle	up	ubiquitin-specific protease 15
comp50505_c0_seq1	cellular_component	cell	up	unnamed protein product
comp50505_c0_seq1	biological_process	metabolic process	up	unnamed protein product
comp50505_c0_seq1	cellular_component	cell part	up	unnamed protein product
comp50505_c0_seq1	molecular_function	binding	up	unnamed protein product
comp50505_c0_seq1	biological_process	cellular process	up	unnamed protein product
comp50505_c0_seq1	molecular_function	transcription regulator activity	up	unnamed protein product
comp50505_c0_seq1	cellular_component	organelle	up	unnamed protein product
comp50505_c0_seq1	biological_process	biological regulation	up	unnamed protein product
comp51786_c0_seq1	cellular_component	macromolecular complex	up	hypothetical protein ARALYDRAFT_472263
comp51786_c0_seq1	cellular_component	cell	up	hypothetical protein ARALYDRAFT_472263
comp51786_c0_seq1	cellular_component	organelle part	up	hypothetical protein ARALYDRAFT_472263
comp51786_c0_seq1	biological_process	establishment of localization	up	hypothetical protein ARALYDRAFT_472263
comp51786_c0_seq1	cellular_component	cell part	up	hypothetical protein ARALYDRAFT_472263
comp51786_c0_seq1	biological_process	cellular process	up	hypothetical protein ARALYDRAFT_472263
comp51786_c0_seq1	molecular_function	transporter activity	up	hypothetical protein ARALYDRAFT_472263
comp51786_c0_seq1	cellular_component	organelle	up	hypothetical protein ARALYDRAFT_472263
comp51786_c0_seq1	biological_process	localization	up	hypothetical protein ARALYDRAFT_472263
comp51960_c0_seq2	biological_process	reproduction	up	arginine decarboxylase 2
comp51960_c0_seq2	biological_process	reproductive process	up	arginine decarboxylase 2
comp51960_c0_seq2	biological_process	response to stimulus	up	arginine decarboxylase 2
comp51960_c0_seq2	biological_process	metabolic process	up	arginine decarboxylase 2
comp51960_c0_seq2	molecular_function	catalytic activity	up	arginine decarboxylase 2
comp51960_c0_seq2	biological_process	cellular process	up	arginine decarboxylase 2
comp51960_c0_seq2	biological_process	developmental process	up	arginine decarboxylase 2
comp51960_c0_seq2	biological_process	multicellular organismal process	up	arginine decarboxylase 2
comp52071_c0_seq1	molecular_function	electron carrier activity	up	CYP77A6
comp52071_c0_seq1	biological_process	metabolic process	up	CYP77A6
comp52071_c0_seq1	molecular_function	catalytic activity	up	CYP77A6
comp52071_c0_seq1	molecular_function	binding	up	CYP77A6
comp52176_c0_seq1	biological_process	metabolic process	up	putative cysteine proteinase
comp52176_c0_seq1	molecular_function	catalytic activity	up	putative cysteine proteinase
comp53108_c1_seq2	cellular_component	cell	up	hypothetical protein ARALYDRAFT_471294
comp53108_c1_seq2	biological_process	metabolic process	up	hypothetical protein ARALYDRAFT_471294
comp53108_c1_seq2	cellular_component	cell part	up	hypothetical protein ARALYDRAFT_471294
comp53108_c1_seq2	molecular_function	catalytic activity	up	hypothetical protein ARALYDRAFT_471294
comp53108_c1_seq2	molecular_function	binding	up	hypothetical protein ARALYDRAFT_471294
comp53108_c1_seq2	biological_process	cellular process	up	hypothetical protein ARALYDRAFT_471294
comp53108_c1_seq2	cellular_component	organelle	up	hypothetical protein ARALYDRAFT_471294
comp54479_c0_seq1	biological_process	response to stimulus	up	Defensin-like protein 2;
comp54479_c0_seq1	molecular_function	channel regulator activity	up	Defensin-like protein 2;
comp54479_c0_seq1	biological_process	cell killing	up	Defensin-like protein 2;
comp54479_c0_seq1	cellular_component	extracellular region	up	Defensin-like protein 2;
comp54479_c0_seq1	biological_process	multi-organism process	up	Defensin-like protein 2;
comp55043_c0_seq1	biological_process	metabolic process	up	copper amine oxidase family protein
comp55043_c0_seq1	molecular_function	catalytic activity	up	copper amine oxidase family protein
comp55043_c0_seq1	molecular_function	binding	up	copper amine oxidase family protein
comp55420_c1_seq3	cellular_component	cell	up	zinc finger family protein
comp55420_c1_seq3	cellular_component	cell part	up	zinc finger family protein
comp55420_c1_seq3	molecular_function	binding	up	zinc finger family protein
comp55737_c0_seq24	biological_process	response to stimulus	up	tropine dehydrogenase
comp55737_c0_seq24	biological_process	metabolic process	up	tropine dehydrogenase
comp55737_c0_seq24	molecular_function	catalytic activity	up	tropine dehydrogenase
comp55737_c0_seq24	molecular_function	binding	up	tropine dehydrogenase
comp56001_c0_seq5	cellular_component	macromolecular complex	up	protein phosphatase 2A B
comp56001_c0_seq5	cellular_component	cell	up	protein phosphatase 2A B
comp56001_c0_seq5	cellular_component	cell part	up	protein phosphatase 2A B
comp56001_c0_seq5	biological_process	signaling	up	protein phosphatase 2A B
comp56001_c0_seq5	cellular_component	organelle	up	protein phosphatase 2A B
comp56001_c0_seq5	molecular_function	enzyme regulator activity	up	protein phosphatase 2A B
comp56001_c0_seq5	biological_process	signaling process	up	protein phosphatase 2A B
comp56001_c0_seq5	biological_process	biological regulation	up	protein phosphatase 2A B
comp56486_c1_seq1	biological_process	metabolic process	up	calcium-dependent protein kinase 9
comp56486_c1_seq1	molecular_function	catalytic activity	up	calcium-dependent protein kinase 9
comp56486_c1_seq1	molecular_function	binding	up	calcium-dependent protein kinase 9
comp56486_c1_seq1	biological_process	cellular process	up	calcium-dependent protein kinase 9
comp56648_c0_seq10	biological_process	cellular component organization	up	synaptonemal complex protein ZYP1
comp56648_c0_seq10	cellular_component	cell	up	synaptonemal complex protein ZYP1
comp56648_c0_seq10	cellular_component	organelle part	up	synaptonemal complex protein ZYP1
comp56648_c0_seq10	biological_process	metabolic process	up	synaptonemal complex protein ZYP1
comp56648_c0_seq10	cellular_component	cell part	up	synaptonemal complex protein ZYP1
comp56648_c0_seq10	biological_process	cellular process	up	synaptonemal complex protein ZYP1
comp56648_c0_seq10	cellular_component	organelle	up	synaptonemal complex protein ZYP1
comp57174_c0_seq35	biological_process	cellular component organization	up	cellulose synthase 5.1 catalytic subunit
comp57174_c0_seq35	cellular_component	cell	up	cellulose synthase 5.1 catalytic subunit
comp57174_c0_seq35	biological_process	cell wall organization or biogenesis	up	cellulose synthase 5.1 catalytic subunit
comp57174_c0_seq35	biological_process	metabolic process	up	cellulose synthase 5.1 catalytic subunit
comp57174_c0_seq35	cellular_component	cell part	up	cellulose synthase 5.1 catalytic subunit
comp57174_c0_seq35	molecular_function	catalytic activity	up	cellulose synthase 5.1 catalytic subunit
comp57174_c0_seq35	molecular_function	binding	up	cellulose synthase 5.1 catalytic subunit
comp57174_c0_seq35	biological_process	cellular process	up	cellulose synthase 5.1 catalytic subunit
comp58722_c0_seq1	cellular_component	cell	up	Uncharacterized mitochondrial protein ORF138 sp|P68514.1|YMX1_RAPSA
comp58722_c0_seq1	cellular_component	organelle part	up	Uncharacterized mitochondrial protein ORF138 sp|P68514.1|YMX1_RAPSA
comp58722_c0_seq1	cellular_component	cell part	up	Uncharacterized mitochondrial protein ORF138 sp|P68514.1|YMX1_RAPSA
comp58722_c0_seq1	cellular_component	organelle	up	Uncharacterized mitochondrial protein ORF138 sp|P68514.1|YMX1_RAPSA
comp58904_c0_seq1	biological_process	metabolic process	up	GDSL esterase/lipase
comp58904_c0_seq1	molecular_function	catalytic activity	up	GDSL esterase/lipase
comp58904_c0_seq1	cellular_component	extracellular region	up	GDSL esterase/lipase
comp59088_c0_seq1	cellular_component	cell	up	myrosinase-binding-like protein
comp59088_c0_seq1	biological_process	response to stimulus	up	myrosinase-binding-like protein
comp59088_c0_seq1	cellular_component	cell part	up	myrosinase-binding-like protein
comp59088_c0_seq1	molecular_function	binding	up	myrosinase-binding-like protein
comp59088_c0_seq1	cellular_component	organelle	up	myrosinase-binding-like protein
comp59366_c0_seq1	biological_process	reproduction	up	myrosinase binding protein
comp59366_c0_seq1	biological_process	reproductive process	up	myrosinase binding protein
comp59366_c0_seq1	biological_process	response to stimulus	up	myrosinase binding protein
comp59366_c0_seq1	biological_process	biological adhesion	up	myrosinase binding protein
comp59366_c0_seq1	molecular_function	binding	up	myrosinase binding protein
comp59366_c0_seq1	biological_process	cellular process	up	myrosinase binding protein
comp59366_c0_seq1	biological_process	developmental process	up	myrosinase binding protein
comp59366_c0_seq1	biological_process	multicellular organismal process	up	myrosinase binding protein
comp59541_c0_seq1	molecular_function	binding	up	jacalin lectin family protein
comp67439_c0_seq1	biological_process	metabolic process	up	GDSL esterase/lipase EXL1
comp67439_c0_seq1	molecular_function	catalytic activity	up	GDSL esterase/lipase EXL1
comp67439_c0_seq1	cellular_component	extracellular region	up	GDSL esterase/lipase EXL1
comp68614_c0_seq1	cellular_component	cell	up	GATA type zinc finger protein
comp68614_c0_seq1	biological_process	response to stimulus	up	GATA type zinc finger protein
comp68614_c0_seq1	biological_process	metabolic process	up	GATA type zinc finger protein
comp68614_c0_seq1	cellular_component	cell part	up	GATA type zinc finger protein
comp68614_c0_seq1	molecular_function	binding	up	GATA type zinc finger protein
comp68614_c0_seq1	biological_process	cellular process	up	GATA type zinc finger protein
comp68614_c0_seq1	molecular_function	transcription regulator activity	up	GATA type zinc finger protein
comp68614_c0_seq1	cellular_component	organelle	up	GATA type zinc finger protein
comp68614_c0_seq1	biological_process	biological regulation	up	GATA type zinc finger protein
comp75851_c0_seq1	molecular_function	catalytic activity	up	ATPAP14/PAP14
comp75851_c0_seq1	molecular_function	binding	up	ATPAP14/PAP14
comp75851_c0_seq1	cellular_component	extracellular region	up	ATPAP14/PAP14
comp83669_c0_seq1	biological_process	reproduction	up	hypothetical protein ARALYDRAFT_322561
comp83669_c0_seq1	biological_process	reproductive process	up	hypothetical protein ARALYDRAFT_322561
comp83669_c0_seq1	biological_process	developmental process	up	hypothetical protein ARALYDRAFT_322561
comp83669_c0_seq1	biological_process	multicellular organismal process	up	hypothetical protein ARALYDRAFT_322561
comp97056_c0_seq1	cellular_component	cell	up	predicted protein
comp97056_c0_seq1	biological_process	metabolic process	up	predicted protein
comp97056_c0_seq1	cellular_component	cell part	up	predicted protein
comp97056_c0_seq1	molecular_function	catalytic activity	up	predicted protein
comp97056_c0_seq1	cellular_component	organelle	up	predicted protein
comp68614_c0_seq1	cellular_component	cell	up	GATA type zinc finger protein
comp68614_c0_seq1	biological_process	response to stimulus	up	GATA type zinc finger protein
comp68614_c0_seq1	biological_process	metabolic process	up	GATA type zinc finger protein
comp68614_c0_seq1	cellular_component	cell part	up	GATA type zinc finger protein
comp68614_c0_seq1	molecular_function	binding	up	GATA type zinc finger protein
comp68614_c0_seq1	biological_process	cellular process	up	GATA type zinc finger protein
comp68614_c0_seq1	molecular_function	transcription regulator activity	up	GATA type zinc finger protein
comp68614_c0_seq1	cellular_component	organelle	up	GATA type zinc finger protein
comp68614_c0_seq1	biological_process	biological regulation	up	GATA type zinc finger protein
comp75851_c0_seq1	molecular_function	catalytic activity	up	ATPAP14/PAP14
comp75851_c0_seq1	molecular_function	binding	up	ATPAP14/PAP14
comp75851_c0_seq1	cellular_component	extracellular region	up	ATPAP14/PAP14
comp83669_c0_seq1	biological_process	reproduction	up	hypothetical protein ARALYDRAFT_322561
comp83669_c0_seq1	biological_process	reproductive process	up	hypothetical protein ARALYDRAFT_322561
comp83669_c0_seq1	biological_process	developmental process	up	hypothetical protein ARALYDRAFT_322561
comp83669_c0_seq1	biological_process	multicellular organismal process	up	hypothetical protein ARALYDRAFT_322561
comp97056_c0_seq1	cellular_component	cell	up	predicted protein
comp97056_c0_seq1	biological_process	metabolic process	up	predicted protein
comp97056_c0_seq1	cellular_component	cell part	up	predicted protein
comp97056_c0_seq1	molecular_function	catalytic activity	up	predicted protein
comp97056_c0_seq1	cellular_component	organelle	up	predicted protein
